# Supplementary material for: MONTAGE: a new tool for high-throughput detection of mosaic copy number variation
Source: BMC Genomics. 2021 Feb 24;22:133. doi: 10.1186/s12864-021-07395-7 (PMC7905641; doi:10.1186/s12864-021-07395-7)
Supplement: Supplementary file 2 — Additional file 2:. [file 12864_2021_7395_MOESM2_ESM.zip]

Archive with 3 entries (3 files):
- glessner2020_hg19.txt
- loh2018_hg19.txt
- prev_calls_hg19.txt
