# Supplementary material for: MONTAGE: a new tool for high-throughput detection of mosaic copy number variation
Source: BMC Genomics. 2021 Feb 24;22:133. doi: 10.1186/s12864-021-07395-7 (PMC7905641; doi:10.1186/s12864-021-07395-7)
Supplement: Supplementary file 2 — Additional file 2:. [file 12864_2021_7395_MOESM2_ESM.zip › prev_calls_hg19.txt]

track name=prev_mSV_gain description="prev_Duplications" visibility=4 priority=1 itemRgb="On"
chr1	31735512	58239661	r468	0	.	31735512	58239661	0,0,255
chr8	10001	146304022	r577	0	.	10001	146304022	0,0,255
chr9	10001	141153431	r1185	0	.	10001	141153431	0,0,255
chr9	10001	141153431	r426	0	.	10001	141153431	0,0,255
chr9	10001	141153431	r152	0	.	10001	141153431	0,0,255
chr12	145739	133779461	r1014	0	.	145739	133779461	0,0,255
chr15	20000000	102521392	r511	0	.	20000000	102521392	0,0,255
chr19	60000	59114839	r541	0	.	60000	59114839	0,0,255
chr22	16050000	51244566	r1185	0	.	16050000	51244566	0,0,255
chr5	27564	45715463	j7	0	.	27564	45715463	0,0,255
chr12	145739	6000126	j7	0	.	145739	6000126	0,0,255
chr9	355793	141088641	j10	0	.	355793	141088641	0,0,255
chr7	10238	159122532	j12	0	.	10238	159122532	0,0,255
chr10	113934	135524321	j12	0	.	113934	135524321	0,0,255
chr1	184733377	249233096	j20	0	.	184733377	249233096	0,0,255
chr13	29318882	115109878	j20	0	.	29318882	115109878	0,0,255
chr8	10213	146274708	j21	0	.	10213	146274708	0,0,255
chr10	49406469	51530819	j25	0	.	49406469	51530819	0,0,255
chr8	62041	146293414	j29	0	.	62041	146293414	0,0,255
chr3	99266122	197948027	j49	0	.	99266122	197948027	0,0,255
chr4	154960908	172963342	j49	0	.	154960908	172963342	0,0,255
chr8	84713263	146274708	j49	0	.	84713263	146274708	0,0,255
chr21	15278129	22432987	j50	0	.	15278129	22432987	0,0,255
chr15	22498636	102520740	j61	0	.	22498636	102520740	0,0,255
chr8	10213	146274708	j62	0	.	10213	146274708	0,0,255
chr2	10001	243102476	j64	0	.	10001	243102476	0,0,255
chr3	93504854	146517310	j64	0	.	93504854	146517310	0,0,255
chr7	61096058	159122532	j64	0	.	61096058	159122532	0,0,255
chr8	10213	146304022	j64	0	.	10213	146304022	0,0,255
chr14	28520817	107289053	j64	0	.	28520817	107289053	0,0,255
chr8	62041	146293414	j70	0	.	62041	146293414	0,0,255
chr14	19000422	107287663	j90	0	.	19000422	107287663	0,0,255
chr15	22948559	102506108	j91	0	.	22948559	102506108	0,0,255
chr12	150793	133778796	j96	0	.	150793	133778796	0,0,255
chr12	150793	133778796	j100	0	.	150793	133778796	0,0,255
chr20	56566595	62965520	j101	0	.	56566595	62965520	0,0,255
chr8	62041	146293414	j107	0	.	62041	146293414	0,0,255
chr21	15078129	48084989	j108	0	.	15078129	48084989	0,0,255
chr15	20161372	102398060	j116	0	.	20161372	102398060	0,0,255
chr19	22300007	29555315	j121	0	.	22300007	29555315	0,0,255
chr20	50566594	62965185	j129	0	.	50566594	62965185	0,0,255
chr3	129676089	197918149	j132	0	.	129676089	197918149	0,0,255
chr21	15166804	22442188	j144	0	.	15166804	22442188	0,0,255
chr1	33355923	55191644	j149	0	.	33355923	55191644	0,0,255
chr11	96747308	99568275	j153	0	.	96747308	99568275	0,0,255
chr10	110197713	112438762	j154	0	.	110197713	112438762	0,0,255
chr21	15078129	48119895	j160	0	.	15078129	48119895	0,0,255
chr15	20161372	102398060	j163	0	.	20161372	102398060	0,0,255
chr15	83213963	85628820	j169	0	.	83213963	85628820	0,0,255
chr1	30327414	58219258	j177	0	.	30327414	58219258	0,0,255
chr14	20445370	105567180	j182	0	.	20445370	105567180	0,0,255
chr20	63244	62955713	j184	0	.	63244	62955713	0,0,255
chr8	62041	146293414	j194	0	.	62041	146293414	0,0,255
chr15	20025768	102503340	j199	0	.	20025768	102503340	0,0,255
chr15	20161372	102521392	j201	0	.	20161372	102521392	0,0,255
chr8	164984	146274708	j206	0	.	164984	146274708	0,0,255
chr12	150793	133778796	j210	0	.	150793	133778796	0,0,255
chr15	20025768	102503340	j214	0	.	20025768	102503340	0,0,255
chr12	193818	133779461	j219	0	.	193818	133779461	0,0,255
chr14	20430160	107289540	j226	0	.	20430160	107289540	0,0,255
chr15	23668033	102506108	j229	0	.	23668033	102506108	0,0,255
chr19	49590938	58588849	j232	0	.	49590938	58588849	0,0,255
chr15	20025768	102503340	j237	0	.	20025768	102503340	0,0,255
chr9	46587	25010000	j241	0	.	46587	25010000	0,0,255
chr1	34438881	60157178	j242	0	.	34438881	60157178	0,0,255
chr2	170145273	172178490	j245	0	.	170145273	172178490	0,0,255
chr2	18856	91636273	j259	0	.	18856	91636273	0,0,255
chr15	32962759	34962759	j267	0	.	32962759	34962759	0,0,255
chr12	150793	132011715	j271	0	.	150793	132011715	0,0,255
chr12	150793	33848102	j272	0	.	150793	33848102	0,0,255
chr9	46587	141105225	j293	0	.	46587	141105225	0,0,255
chr8	62041	146293414	j297	0	.	62041	146293414	0,0,255
chr12	150793	133778796	j301	0	.	150793	133778796	0,0,255
chr18	10274	78015180	j301	0	.	10274	78015180	0,0,255
chr19	95981	59110628	j301	0	.	95981	59110628	0,0,255
chr18	69040579	71689999	j313	0	.	69040579	71689999	0,0,255
chr12	150793	133778796	j316	0	.	150793	133778796	0,0,255
chr3	80469377	83052060	j320	0	.	80469377	83052060	0,0,255
chr15	36672064	39719780	j324	0	.	36672064	39719780	0,0,255
chr12	147224	133778796	j325	0	.	147224	133778796	0,0,255
chr5	148011956	180690937	j330	0	.	148011956	180690937	0,0,255
chr3	59262687	61275863	j334	0	.	59262687	61275863	0,0,255
chr13	65676342	67676342	j344	0	.	65676342	67676342	0,0,255
chr11	73993656	134940416	j346	0	.	73993656	134940416	0,0,255
chr9	46587	38639318	j365	0	.	46587	38639318	0,0,255
chr9	10590	141088641	j374	0	.	10590	141088641	0,0,255
chr8	10213	146274708	j383	0	.	10213	146274708	0,0,255
chr5	27564	180690937	j391	0	.	27564	180690937	0,0,255
chr9	46587	141027939	j391	0	.	46587	141027939	0,0,255
chr18	69836	78015180	j391	0	.	69836	78015180	0,0,255
chr12	147224	133778796	j400	0	.	147224	133778796	0,0,255
chr15	20025768	102503340	j405	0	.	20025768	102503340	0,0,255
chr15	20015396	102506108	j408	0	.	20015396	102506108	0,0,255
chr12	193818	133778796	j410	0	.	193818	133778796	0,0,255
chr2	98781847	103176411	j411	0	.	98781847	103176411	0,0,255
chr8	62041	146293414	j413	0	.	62041	146293414	0,0,255
chr15	22948004	102503340	j421	0	.	22948004	102503340	0,0,255
chr21	14338129	18691408	j448	0	.	14338129	18691408	0,0,255
chr15	20025768	102503340	j450	0	.	20025768	102503340	0,0,255
chr15	20025768	102503340	j459	0	.	20025768	102503340	0,0,255
chr21	14979537	48084989	j464	0	.	14979537	48084989	0,0,255
chr19	88728	9348586	j466	0	.	88728	9348586	0,0,255
chr13	68345940	115105020	j469	0	.	68345940	115105020	0,0,255
chr9	535866	141105225	j471	0	.	535866	141105225	0,0,255
chr9	422570	141027939	j474	0	.	422570	141027939	0,0,255
chr9	71211200	141105225	j476	0	.	71211200	141105225	0,0,255
chr22	16050353	51235401	j476	0	.	16050353	51235401	0,0,255
chr3	63411	197813975	j486	0	.	63411	197813975	0,0,255
chr4	73508	48156135	j486	0	.	73508	48156135	0,0,255
chr12	150793	133778796	j508	0	.	150793	133778796	0,0,255
chr18	10274	78015180	j508	0	.	10274	78015180	0,0,255
chr19	95981	59110628	j508	0	.	95981	59110628	0,0,255
chr21	15578129	48111114	j508	0	.	15578129	48111114	0,0,255
chr12	193818	133778796	j516	0	.	193818	133778796	0,0,255
chr12	216039	133770975	l4	0	.	216039	133770975	0,0,255
chr16	86079098	86302032	l9	0	.	86079098	86302032	0,0,255
chr8	402692	146274708	l16	0	.	402692	146274708	0,0,255
chr12	197841	133487103	l25	0	.	197841	133487103	0,0,255
chr12	13588339	14220891	l31	0	.	13588339	14220891	0,0,255
chr12	50518926	133778166	l36	0	.	50518926	133778166	0,0,255
chr22	17178213	51151724	l40	0	.	17178213	51151724	0,0,255
chr12	19430632	19664109	l43	0	.	19430632	19664109	0,0,255
chr9	22809847	26038747	l46	0	.	22809847	26038747	0,0,255
chr13	44035990	78270954	l51	0	.	44035990	78270954	0,0,255
chr12	193818	133778796	l52	0	.	193818	133778796	0,0,255
chr15	22778880	102397836	l55	0	.	22778880	102397836	0,0,255
chr8	53406255	53750874	l57	0	.	53406255	53750874	0,0,255
chr9	46587	141011771	l71	0	.	46587	141011771	0,0,255
chr17	7647007	7721821	l78	0	.	7647007	7721821	0,0,255
chr8	176818	146171437	l79	0	.	176818	146171437	0,0,255
chr2	27572	89129064	l87	0	.	27572	89129064	0,0,255
chr6	106373965	107099191	l104	0	.	106373965	107099191	0,0,255
chr12	193818	133656898	l107	0	.	193818	133656898	0,0,255
chr7	13617615	14173733	l111	0	.	13617615	14173733	0,0,255
chr15	20161372	102388692	l120	0	.	20161372	102388692	0,0,255
chr13	51473904	73243122	l147	0	.	51473904	73243122	0,0,255
chr8	197042	146274708	l162	0	.	197042	146274708	0,0,255
chr15	20161372	102369711	l169	0	.	20161372	102369711	0,0,255
chr10	118421376	120969217	l172	0	.	118421376	120969217	0,0,255
chr7	140125750	140801429	l183	0	.	140125750	140801429	0,0,255
chr19	366451	59058083	l191	0	.	366451	59058083	0,0,255
chr1	101961142	104546820	l193	0	.	101961142	104546820	0,0,255
chr8	53307294	146231643	l193	0	.	53307294	146231643	0,0,255
chr17	25776552	28714800	l193	0	.	25776552	28714800	0,0,255
chr17	32342235	35814383	l193	0	.	32342235	35814383	0,0,255
chr17	36124082	42697809	l193	0	.	36124082	42697809	0,0,255
chr17	43388413	81060000	l193	0	.	43388413	81060000	0,0,255
chr15	22765683	29671295	l196	0	.	22765683	29671295	0,0,255
chr11	73510645	134746130	l199	0	.	73510645	134746130	0,0,255
chr8	69111735	71071695	l200	0	.	69111735	71071695	0,0,255
chr8	48576665	61605768	l204	0	.	48576665	61605768	0,0,255
chr3	140766806	141345678	l206	0	.	140766806	141345678	0,0,255
chr19	46790996	47035436	l217	0	.	46790996	47035436	0,0,255
chr8	176818	146203412	l220	0	.	176818	146203412	0,0,255
chr22	17067504	51151724	l234	0	.	17067504	51151724	0,0,255
chr12	216039	133778166	l236	0	.	216039	133778166	0,0,255
chr14	20213937	107284480	l242	0	.	20213937	107284480	0,0,255
chr8	174284	146293086	l243	0	.	174284	146293086	0,0,255
chr1	191179176	249174682	l247	0	.	191179176	249174682	0,0,255
chr7	87086931	87293223	l257	0	.	87086931	87293223	0,0,255
chr11	204062	51525878	l260	0	.	204062	51525878	0,0,255
chr8	111290187	114818735	l267	0	.	111290187	114818735	0,0,255
chr12	193818	133498344	l272	0	.	193818	133498344	0,0,255
chr13	22023749	50443678	l272	0	.	22023749	50443678	0,0,255
chr18	112535	78015180	l272	0	.	112535	78015180	0,0,255
chr19	276245	59087479	l272	0	.	276245	59087479	0,0,255
chr15	20019161	102398631	l274	0	.	20019161	102398631	0,0,255
chr2	320574	17563549	l277	0	.	320574	17563549	0,0,255
chr3	178908580	179198274	l284	0	.	178908580	179198274	0,0,255
chr20	30101817	31091235	l290	0	.	30101817	31091235	0,0,255
chr12	193818	133778796	l308	0	.	193818	133778796	0,0,255
chr19	267039	58992896	l308	0	.	267039	58992896	0,0,255
chr10	130163010	130370900	l309	0	.	130163010	130370900	0,0,255
chr9	11558362	141026318	l316	0	.	11558362	141026318	0,0,255
chr14	20425051	107287663	l317	0	.	20425051	107287663	0,0,255
chr14	20480547	107287663	l323	0	.	20480547	107287663	0,0,255
chr16	28937275	31464296	l327	0	.	28937275	31464296	0,0,255
chr15	22763479	102326637	l329	0	.	22763479	102326637	0,0,255
chr9	7914762	8582241	l334	0	.	7914762	8582241	0,0,255
chr10	132405917	132935492	l338	0	.	132405917	132935492	0,0,255
chr15	20161372	102397836	l339	0	.	20161372	102397836	0,0,255
chr15	41483682	54037120	l347	0	.	41483682	54037120	0,0,255
chr15	55985801	102397317	l347	0	.	55985801	102397317	0,0,255
chr12	42853084	43174859	l360	0	.	42853084	43174859	0,0,255
chr9	46587	44188472	l369	0	.	46587	44188472	0,0,255
chr5	146753004	180673228	l374	0	.	146753004	180673228	0,0,255
chr17	18753870	20839360	l374	0	.	18753870	20839360	0,0,255
chr22	29781445	30169436	l376	0	.	29781445	30169436	0,0,255
chr2	15471002	17232378	l383	0	.	15471002	17232378	0,0,255
chr22	24996630	26313745	l387	0	.	24996630	26313745	0,0,255
chr12	192990	133751289	l396	0	.	192990	133751289	0,0,255
chr7	25909208	26335007	l399	0	.	25909208	26335007	0,0,255
chr6	188937	41900406	l401	0	.	188937	41900406	0,0,255
chr14	20480547	106008645	l403	0	.	20480547	106008645	0,0,255
chr2	72184	68573781	b5	0	.	72184	68573781	0,0,255
chr4	120111190	190711136	b6	0	.	120111190	190711136	0,0,255
chr12	199532	133766122	b4	0	.	199532	133766122	0,0,255
chr12	199532	133766122	b9	0	.	199532	133766122	0,0,255
chr12	199532	133766122	b10	0	.	199532	133766122	0,0,255
chr12	199532	133766122	b13	0	.	199532	133766122	0,0,255
chr12	199532	133766122	b15	0	.	199532	133766122	0,0,255
chr12	199532	133766122	b31	0	.	199532	133766122	0,0,255
chr13	78601999	115074878	b3	0	.	78601999	115074878	0,0,255
chr13	64522639	115074878	b7	0	.	64522639	115074878	0,0,255
chr13	89932439	115074878	b8	0	.	89932439	115074878	0,0,255
chr15	22498636	102388692	b19	0	.	22498636	102388692	0,0,255
chr17	21059408	81051006	b18	0	.	21059408	81051006	0,0,255
chr19	292940	59087551	b15	0	.	292940	59087551	0,0,255
chr2	111600519	243042693	bam1	0	.	111600519	243042693	0,0,255
chr9	217597	141026318	bam5	0	.	217597	141026318	0,0,255
chr12	87604853	133766122	bam6	0	.	87604853	133766122	0,0,255
chr12	199532	133766122	bam7	0	.	199532	133766122	0,0,255
chr20	100505	29529915	bam9	0	.	100505	29529915	0,0,255
chr8	3687917	5901623	m3	0	.	3687917	5901623	0,0,255
chr7	10238	36132714	m4	0	.	10238	36132714	0,0,255
chr15	59212708	64712947	m4	0	.	59212708	64712947	0,0,255
chr1	146628406	249218992	m8	0	.	146628406	249218992	0,0,255
chr2	65146496	213422620	m8	0	.	65146496	213422620	0,0,255
chr6	52892041	57230422	m8	0	.	52892041	57230422	0,0,255
chr6	128958307	149909490	m8	0	.	128958307	149909490	0,0,255
chr9	71035938	141066491	m8	0	.	71035938	141066491	0,0,255
chr17	15059276	81060000	m10	0	.	15059276	81060000	0,0,255
chr15	22498636	102520751	m11	0	.	22498636	102520751	0,0,255
chr20	11791008	14688519	m13	0	.	11791008	14688519	0,0,255
chr15	32501237	34627781	m16	0	.	32501237	34627781	0,0,255
chr2	33012	62120665	m22	0	.	33012	62120665	0,0,255
chr8	3687917	5950645	m24	0	.	3687917	5950645	0,0,255
chr19	27731782	32979622	m27	0	.	27731782	32979622	0,0,255
chr15	22849718	102520740	m31	0	.	22849718	102520740	0,0,255
chr1	146628406	249218992	m35	0	.	146628406	249218992	0,0,255
chr4	40589718	48227781	m35	0	.	40589718	48227781	0,0,255
chr13	60853112	67101999	m35	0	.	60853112	67101999	0,0,255
chr13	87201999	115103529	m35	0	.	87201999	115103529	0,0,255
chr21	24078130	27408020	m35	0	.	24078130	27408020	0,0,255
chr22	20670000	28170000	m35	0	.	20670000	28170000	0,0,255
chr10	48529987	51588177	m36	0	.	48529987	51588177	0,0,255
chr9	46587	141029904	m38	0	.	46587	141029904	0,0,255
chr1	146683133	249210707	m42	0	.	146683133	249210707	0,0,255
chr16	60835	30092499	m42	0	.	60835	30092499	0,0,255
chr17	35440637	81045269	m42	0	.	35440637	81045269	0,0,255
chr20	12366624	62965185	m42	0	.	12366624	62965185	0,0,255
chr22	19026613	21445396	m44	0	.	19026613	21445396	0,0,255
chr12	52213733	133778796	m48	0	.	52213733	133778796	0,0,255
chr22	18886915	21464479	m53	0	.	18886915	21464479	0,0,255
chr8	10213	146274708	m54	0	.	10213	146274708	0,0,255
chr8	3687917	5901098	m64	0	.	3687917	5901098	0,0,255
chr12	30268936	33308733	m66	0	.	30268936	33308733	0,0,255
chr12	58872839	74713733	m66	0	.	58872839	74713733	0,0,255
chr15	22849718	102520740	m67	0	.	22849718	102520740	0,0,255
chr20	49566594	62947458	m68	0	.	49566594	62947458	0,0,255
chr16	15686345	18156351	m70	0	.	15686345	18156351	0,0,255
chr16	15479879	18168423	m72	0	.	15479879	18168423	0,0,255
chr9	10590	141088641	m77	0	.	10590	141088641	0,0,255
chr12	191619	133778796	m83	0	.	191619	133778796	0,0,255
chr7	28033475	35033475	m89	0	.	28033475	35033475	0,0,255
chr7	35033476	57355641	m89	0	.	35033476	57355641	0,0,255
chr16	7760000	26759165	m89	0	.	7760000	26759165	0,0,255
chr16	47642499	85377125	m89	0	.	47642499	85377125	0,0,255
chr19	52808288	59097160	m89	0	.	52808288	59097160	0,0,255
chr22	18286667	45853717	m89	0	.	18286667	45853717	0,0,255
chr22	19025381	21462353	m90	0	.	19025381	21462353	0,0,255
chr10	16654584	18744948	m91	0	.	16654584	18744948	0,0,255
chr8	46246	146301427	m94	0	.	46246	146301427	0,0,255
chr2	59150579	61836773	m97	0	.	59150579	61836773	0,0,255
chr2	71999008	88867996	m97	0	.	71999008	88867996	0,0,255
chr12	191619	5129739	m97	0	.	191619	5129739	0,0,255
chr19	30736785	59087479	m97	0	.	30736785	59087479	0,0,255
chr22	18785816	21461274	m100	0	.	18785816	21461274	0,0,255
chr22	21970000	27172005	m101	0	.	21970000	27172005	0,0,255
chr1	38884747	41835396	m111	0	.	38884747	41835396	0,0,255
chr3	93732062	197838262	m121	0	.	93732062	197838262	0,0,255
chr20	50066594	62948788	m128	0	.	50066594	62948788	0,0,255
chr20	6407642	8575671	m129	0	.	6407642	8575671	0,0,255
chr22	18886915	21460220	m134	0	.	18886915	21460220	0,0,255
chr8	3687399	5876111	m145	0	.	3687399	5876111	0,0,255
chr1	156300082	158549511	m148	0	.	156300082	158549511	0,0,255
chr8	3687399	5846580	m150	0	.	3687399	5846580	0,0,255
chr8	3687399	5916504	m151	0	.	3687399	5916504	0,0,255
chr15	22713931	102520751	m152	0	.	22713931	102520751	0,0,255
chr22	19026025	21460220	m159	0	.	19026025	21460220	0,0,255
chr8	3687917	5901098	m161	0	.	3687917	5901098	0,0,255
chr9	46587	38426961	m165	0	.	46587	38426961	0,0,255
chr1	191719427	249170711	v61	0	.	191719427	249170711	0,0,255
chr1	236077778	237126665	v75	0	.	236077778	237126665	0,0,255
chr2	29443	17202398	v78	0	.	29443	17202398	0,0,255
chr2	15650568	17223128	v88	0	.	15650568	17223128	0,0,255
chr2	68049568	68195789	v103	0	.	68049568	68195789	0,0,255
chr2	85124209	103281417	v105	0	.	85124209	103281417	0,0,255
chr3	150298317	150792444	v154	0	.	150298317	150792444	0,0,255
chr4	140693870	140849333	v182	0	.	140693870	140849333	0,0,255
chr5	8301279	8891253	v198	0	.	8301279	8891253	0,0,255
chr5	67031977	68263602	v200	0	.	67031977	68263602	0,0,255
chr5	133416258	135029394	v208	0	.	133416258	135029394	0,0,255
chr5	146775475	180135579	v209	0	.	146775475	180135579	0,0,255
chr6	730114	4058782	v218	0	.	730114	4058782	0,0,255
chr6	106374868	107099191	v231	0	.	106374868	107099191	0,0,255
chr6	129820505	130066078	v232	0	.	129820505	130066078	0,0,255
chr6	141188478	142061431	v237	0	.	141188478	142061431	0,0,255
chr6	162729527	163029097	v241	0	.	162729527	163029097	0,0,255
chr7	4697320	5328429	v246	0	.	4697320	5328429	0,0,255
chr7	13656650	14133305	v248	0	.	13656650	14133305	0,0,255
chr7	87087731	87230435	v258	0	.	87087731	87230435	0,0,255
chr7	140185397	140779890	v265	0	.	140185397	140779890	0,0,255
chr8	164984	146273722	v271	0	.	164984	146273722	0,0,255
chr8	189030	146017180	v272	0	.	189030	146017180	0,0,255
chr8	2003295	2491024	v280	0	.	2003295	2491024	0,0,255
chr8	48582964	61581424	v292	0	.	48582964	61581424	0,0,255
chr8	53880054	146155103	v25	0	.	53880054	146155103	0,0,255
chr9	329830	484336	v312	0	.	329830	484336	0,0,255
chr9	137392705	140956338	v340	0	.	137392705	140956338	0,0,255
chr10	118525216	120762806	v374	0	.	118525216	120762806	0,0,255
chr11	73978243	134734296	v423	0	.	73978243	134734296	0,0,255
chr11	115412993	115790925	v447	0	.	115412993	115790925	0,0,255
chr12	207886	133713921	v455	0	.	207886	133713921	0,0,255
chr12	216039	133463509	v456	0	.	216039	133463509	0,0,255
chr12	232123	133642499	v457	0	.	232123	133642499	0,0,255
chr12	255195	133642499	v299	0	.	255195	133642499	0,0,255
chr12	349298	113105030	v461	0	.	349298	113105030	0,0,255
chr12	359463	133684321	v155	0	.	359463	133684321	0,0,255
chr12	361996	3744487	v462	0	.	361996	3744487	0,0,255
chr12	13612747	14138035	v478	0	.	13612747	14138035	0,0,255
chr12	24295876	24571561	v482	0	.	24295876	24571561	0,0,255
chr12	50607834	133757954	v72	0	.	50607834	133757954	0,0,255
chr12	94385954	133635613	v417	0	.	94385954	133635613	0,0,255
chr12	114129955	133360964	v461	0	.	114129955	133360964	0,0,255
chr13	69640879	71944043	v519	0	.	69640879	71944043	0,0,255
chr14	20480547	107226016	v555	0	.	20480547	107226016	0,0,255
chr14	20913523	107276627	v559	0	.	20913523	107276627	0,0,255
chr15	22866621	102396558	v628	0	.	22866621	102396558	0,0,255
chr15	22920025	102115561	v630	0	.	22920025	102115561	0,0,255
chr15	22922576	85883064	v631	0	.	22922576	85883064	0,0,255
chr15	22927167	26009240	v633	0	.	22927167	26009240	0,0,255
chr15	22971564	101930618	v637	0	.	22971564	101930618	0,0,255
chr15	26106233	101655589	v633	0	.	26106233	101655589	0,0,255
chr15	41261491	93669375	v295	0	.	41261491	93669375	0,0,255
chr15	86415374	102212431	v631	0	.	86415374	102212431	0,0,255
chr15	93991307	102504368	v295	0	.	93991307	102504368	0,0,255
chr16	86089530	86275664	v705	0	.	86089530	86275664	0,0,255
chr17	32458659	42472588	v25	0	.	32458659	42472588	0,0,255
chr17	43302259	73753661	v25	0	.	43302259	73753661	0,0,255
chr17	74383678	80926215	v25	0	.	74383678	80926215	0,0,255
chr18	360971	49847408	v456	0	.	360971	49847408	0,0,255
chr18	49922147	55204476	v456	0	.	49922147	55204476	0,0,255
chr18	55423939	65274987	v456	0	.	55423939	65274987	0,0,255
chr18	65337451	78015180	v456	0	.	65337451	78015180	0,0,255
chr19	266034	58992896	v456	0	.	266034	58992896	0,0,255
chr20	22817120	23174214	v779	0	.	22817120	23174214	0,0,255
chr22	17294251	51151724	v723	0	.	17294251	51151724	0,0,255
chr22	17352097	50830044	v878	0	.	17352097	50830044	0,0,255
chr22	24992266	26303610	v889	0	.	24992266	26303610	0,0,255
chr22	29797373	30184599	v894	0	.	29797373	30184599	0,0,255
chr22	31018646	50124094	v895	0	.	31018646	50124094	0,0,255
track name=prev_mSV_loss description="prev_Deletions" visibility=4 priority=1 itemRgb="On"
chr5	107731684	131741498	r197	0	.	107731684	131741498	255,0,0
chr9	70906559	108798258	r771	0	.	70906559	108798258	255,0,0
chr9	82884577	105315604	r1044	0	.	82884577	105315604	255,0,0
chr11	93487008	116587849	r1014	0	.	93487008	116587849	255,0,0
chr16	60001	3948918	r1017	0	.	60001	3948918	255,0,0
chr20	31024488	32281539	r1079	0	.	31024488	32281539	255,0,0
chr20	31027514	49379558	r571	0	.	31027514	49379558	255,0,0
chr20	31360383	48707556	r837	0	.	31360383	48707556	255,0,0
chr20	34529906	54009670	r426	0	.	34529906	54009670	255,0,0
chr20	31024488	49379558	r191	0	.	31024488	49379558	255,0,0
chr2	26671544	28867201	j3	0	.	26671544	28867201	255,0,0
chr20	30993475	44662413	j4	0	.	30993475	44662413	255,0,0
chr3	63411	6372882	j7	0	.	63411	6372882	255,0,0
chr3	18931796	84917310	j7	0	.	18931796	84917310	255,0,0
chr6	65079274	171043909	j7	0	.	65079274	171043909	255,0,0
chr9	10001	20010000	j7	0	.	10001	20010000	255,0,0
chr9	27010000	39510000	j7	0	.	27010000	39510000	255,0,0
chr10	42779994	105010010	j7	0	.	42779994	105010010	255,0,0
chr11	70864	42503940	j7	0	.	70864	42503940	255,0,0
chr11	70381029	134940416	j7	0	.	70381029	134940416	255,0,0
chr20	35137246	43261082	j8	0	.	35137246	43261082	255,0,0
chr1	8712132	20726885	j12	0	.	8712132	20726885	255,0,0
chr12	11350632	22151573	j19	0	.	11350632	22151573	255,0,0
chr20	30849517	44001977	j23	0	.	30849517	44001977	255,0,0
chr20	31110163	45974191	j26	0	.	31110163	45974191	255,0,0
chr3	5806733	17282737	j27	0	.	5806733	17282737	255,0,0
chr15	20015396	102506108	j27	0	.	20015396	102506108	255,0,0
chr2	13455991	25892491	j34	0	.	13455991	25892491	255,0,0
chr4	10127301	18528063	j34	0	.	10127301	18528063	255,0,0
chr13	49832383	52531363	j38	0	.	49832383	52531363	255,0,0
chr13	46030590	63775325	j44	0	.	46030590	63775325	255,0,0
chr11	83144593	127341324	j45	0	.	83144593	127341324	255,0,0
chr8	10213	23291244	j49	0	.	10213	23291244	255,0,0
chr9	6838925	31879919	j49	0	.	6838925	31879919	255,0,0
chr13	50486397	52497959	j49	0	.	50486397	52497959	255,0,0
chr20	30479240	49205095	j49	0	.	30479240	49205095	255,0,0
chr11	80763143	123464721	j53	0	.	80763143	123464721	255,0,0
chr2	179729341	189804775	j57	0	.	179729341	189804775	255,0,0
chr20	31218261	49552904	j58	0	.	31218261	49552904	255,0,0
chr20	31236621	48675598	j65	0	.	31236621	48675598	255,0,0
chr20	30536339	49566593	j66	0	.	30536339	49566593	255,0,0
chr20	30892434	44905432	j67	0	.	30892434	44905432	255,0,0
chr20	31548676	50307132	j68	0	.	31548676	50307132	255,0,0
chr15	98426688	102506108	j73	0	.	98426688	102506108	255,0,0
chr20	31119922	50642514	j75	0	.	31119922	50642514	255,0,0
chr3	64518121	88949759	j76	0	.	64518121	88949759	255,0,0
chr3	61495	197838262	j77	0	.	61495	197838262	255,0,0
chr5	87101610	180693127	j77	0	.	87101610	180693127	255,0,0
chr12	22270850	47464064	j77	0	.	22270850	47464064	255,0,0
chr17	8547	6405253	j77	0	.	8547	6405253	255,0,0
chr20	30844536	56389027	j78	0	.	30844536	56389027	255,0,0
chr6	91472289	169304359	j79	0	.	91472289	169304359	255,0,0
chr20	31934178	43976991	j81	0	.	31934178	43976991	255,0,0
chr13	48937260	51853117	j82	0	.	48937260	51853117	255,0,0
chr20	37225688	52739524	j84	0	.	37225688	52739524	255,0,0
chr20	31721693	44505973	j85	0	.	31721693	44505973	255,0,0
chr20	36817151	50498186	j93	0	.	36817151	50498186	255,0,0
chr20	31268924	51691779	j95	0	.	31268924	51691779	255,0,0
chr2	217538816	220868321	j96	0	.	217538816	220868321	255,0,0
chr11	101352427	115196078	j96	0	.	101352427	115196078	255,0,0
chr4	85606737	106182791	j98	0	.	85606737	106182791	255,0,0
chr20	63244	56566594	j101	0	.	63244	56566594	255,0,0
chr17	50294398	52297620	j102	0	.	50294398	52297620	255,0,0
chr20	42566586	46013864	j104	0	.	42566586	46013864	255,0,0
chr5	84923046	123387715	j105	0	.	84923046	123387715	255,0,0
chr10	66067854	69054048	j110	0	.	66067854	69054048	255,0,0
chr13	41369731	59763659	j112	0	.	41369731	59763659	255,0,0
chr13	43228324	103231205	j115	0	.	43228324	103231205	255,0,0
chr13	44764020	89009362	j118	0	.	44764020	89009362	255,0,0
chr9	71035938	79577007	j124	0	.	71035938	79577007	255,0,0
chr4	64454716	68728744	j126	0	.	64454716	68728744	255,0,0
chr6	77673321	80046198	j126	0	.	77673321	80046198	255,0,0
chr6	162448991	165588018	j126	0	.	162448991	165588018	255,0,0
chr10	15541140	25737340	j126	0	.	15541140	25737340	255,0,0
chr20	63244	50566593	j129	0	.	63244	50566593	255,0,0
chr18	10274	8036065	j130	0	.	10274	8036065	255,0,0
chr18	71983285	78015180	j130	0	.	71983285	78015180	255,0,0
chr1	5217673	31116813	j133	0	.	5217673	31116813	255,0,0
chr12	75564449	90977734	j133	0	.	75564449	90977734	255,0,0
chr11	76473138	122110188	j135	0	.	76473138	122110188	255,0,0
chr11	104417238	123925974	j136	0	.	104417238	123925974	255,0,0
chr20	31032653	47919887	j138	0	.	31032653	47919887	255,0,0
chr1	95536715	97950034	j141	0	.	95536715	97950034	255,0,0
chr5	111499732	155824774	j143	0	.	111499732	155824774	255,0,0
chr7	10238	159122532	j143	0	.	10238	159122532	255,0,0
chr20	31085857	48855036	j146	0	.	31085857	48855036	255,0,0
chr13	42300323	51723601	j148	0	.	42300323	51723601	255,0,0
chr13	48841518	51583314	j157	0	.	48841518	51583314	255,0,0
chr6	80016681	140688409	j159	0	.	80016681	140688409	255,0,0
chr11	78989281	116660686	j161	0	.	78989281	116660686	255,0,0
chr20	37027206	45390906	j171	0	.	37027206	45390906	255,0,0
chr6	22451820	29355148	j174	0	.	22451820	29355148	255,0,0
chr20	31213647	50008980	j175	0	.	31213647	50008980	255,0,0
chr22	29153759	32777364	j178	0	.	29153759	32777364	255,0,0
chr16	85428947	88322370	j179	0	.	85428947	88322370	255,0,0
chr20	31601948	36290136	j179	0	.	31601948	36290136	255,0,0
chr1	28740421	249219320	j184	0	.	28740421	249219320	255,0,0
chr3	63411	197918149	j184	0	.	63411	197918149	255,0,0
chr8	62041	41008081	j184	0	.	62041	41008081	255,0,0
chr8	52616621	118718959	j184	0	.	52616621	118718959	255,0,0
chr9	46587	141105225	j184	0	.	46587	141105225	255,0,0
chr10	44392068	135522754	j184	0	.	44392068	135522754	255,0,0
chr12	150793	133778796	j184	0	.	150793	133778796	255,0,0
chr13	19024259	115105020	j184	0	.	19024259	115105020	255,0,0
chr14	19000422	107287663	j184	0	.	19000422	107287663	255,0,0
chr17	15521	22000966	j184	0	.	15521	22000966	255,0,0
chr18	10274	9400422	j184	0	.	10274	9400422	255,0,0
chr21	14578129	48111114	j184	0	.	14578129	48111114	255,0,0
chr7	10238	47732411	j185	0	.	10238	47732411	255,0,0
chr7	94483652	159119486	j185	0	.	94483652	159119486	255,0,0
chr11	106763588	134940416	j186	0	.	106763588	134940416	255,0,0
chr13	45764020	52548140	j187	0	.	45764020	52548140	255,0,0
chr20	36067873	55807110	j188	0	.	36067873	55807110	255,0,0
chr17	72527718	74642414	j191	0	.	72527718	74642414	255,0,0
chr13	30268734	53973955	j193	0	.	30268734	53973955	255,0,0
chr3	59213060	61254494	j194	0	.	59213060	61254494	255,0,0
chr3	67102024	70061133	j195	0	.	67102024	70061133	255,0,0
chr7	100056166	103658861	j197	0	.	100056166	103658861	255,0,0
chr20	31393803	37428180	j202	0	.	31393803	37428180	255,0,0
chr20	31036339	48979631	j204	0	.	31036339	48979631	255,0,0
chr20	45238212	49178921	j208	0	.	45238212	49178921	255,0,0
chr3	55023821	77471462	j209	0	.	55023821	77471462	255,0,0
chr11	94360352	115494790	j210	0	.	94360352	115494790	255,0,0
chr20	31740804	43880898	j211	0	.	31740804	43880898	255,0,0
chr20	30536339	48855424	j216	0	.	30536339	48855424	255,0,0
chr11	33714641	41334238	j220	0	.	33714641	41334238	255,0,0
chr2	225487093	232625455	j222	0	.	225487093	232625455	255,0,0
chr12	126196189	133778796	j223	0	.	126196189	133778796	255,0,0
chr20	31620863	36837140	j225	0	.	31620863	36837140	255,0,0
chr9	71040170	101060465	j227	0	.	71040170	101060465	255,0,0
chr7	99940307	159119486	j232	0	.	99940307	159119486	255,0,0
chr20	30395385	51027815	j236	0	.	30395385	51027815	255,0,0
chr12	8208244	28085129	j242	0	.	8208244	28085129	255,0,0
chr20	31391229	55367112	j242	0	.	31391229	55367112	255,0,0
chr3	70409796	84496539	j243	0	.	70409796	84496539	255,0,0
chr7	85407839	89538623	j244	0	.	85407839	89538623	255,0,0
chr7	113322649	131634774	j244	0	.	113322649	131634774	255,0,0
chr7	140232243	145154459	j244	0	.	140232243	145154459	255,0,0
chr17	814320	21909270	j244	0	.	814320	21909270	255,0,0
chr20	4757485	9946816	j244	0	.	4757485	9946816	255,0,0
chr9	33630008	36983926	j253	0	.	33630008	36983926	255,0,0
chr20	30701948	35727305	j253	0	.	30701948	35727305	255,0,0
chr5	88677293	114082720	j254	0	.	88677293	114082720	255,0,0
chr20	35519475	44423843	j255	0	.	35519475	44423843	255,0,0
chr20	63244	25018626	j259	0	.	63244	25018626	255,0,0
chr13	49169570	51424787	j260	0	.	49169570	51424787	255,0,0
chr21	15078129	28532598	j260	0	.	15078129	28532598	255,0,0
chr21	39346333	48111114	j260	0	.	39346333	48111114	255,0,0
chr20	31214403	47193042	j261	0	.	31214403	47193042	255,0,0
chr12	10433531	17496247	j264	0	.	10433531	17496247	255,0,0
chr20	34381695	48925139	j266	0	.	34381695	48925139	255,0,0
chr20	30721350	43408430	j268	0	.	30721350	43408430	255,0,0
chr20	30719922	47500075	j269	0	.	30719922	47500075	255,0,0
chr2	17009381	26471518	j273	0	.	17009381	26471518	255,0,0
chr11	103562511	112483676	j275	0	.	103562511	112483676	255,0,0
chr9	82971893	105329760	j276	0	.	82971893	105329760	255,0,0
chr20	30844536	53822840	j279	0	.	30844536	53822840	255,0,0
chr20	31193045	49864878	j284	0	.	31193045	49864878	255,0,0
chr13	47250800	52096067	j286	0	.	47250800	52096067	255,0,0
chr20	34647457	43356156	j287	0	.	34647457	43356156	255,0,0
chr13	44239557	78192207	j288	0	.	44239557	78192207	255,0,0
chr17	51088	19631420	j289	0	.	51088	19631420	255,0,0
chr20	35274673	42724586	j290	0	.	35274673	42724586	255,0,0
chr20	31036339	50276480	j294	0	.	31036339	50276480	255,0,0
chr13	47469940	64037197	j298	0	.	47469940	64037197	255,0,0
chr20	33370266	48356483	j305	0	.	33370266	48356483	255,0,0
chr20	31091235	49888904	j308	0	.	31091235	49888904	255,0,0
chr13	48368212	71346503	j311	0	.	48368212	71346503	255,0,0
chr7	27880888	31224707	j317	0	.	27880888	31224707	255,0,0
chr7	27880888	31224707	j317	0	.	27880888	31224707	255,0,0
chr16	84892087	89070486	j317	0	.	84892087	89070486	255,0,0
chr16	84892087	89070486	j317	0	.	84892087	89070486	255,0,0
chr17	27975874	30884973	j317	0	.	27975874	30884973	255,0,0
chr17	27975874	30884973	j317	0	.	27975874	30884973	255,0,0
chr20	34536586	53566593	j319	0	.	34536586	53566593	255,0,0
chr20	30213647	45119670	j321	0	.	30213647	45119670	255,0,0
chr12	91565694	94822133	j326	0	.	91565694	94822133	255,0,0
chr6	77943281	170909002	j329	0	.	77943281	170909002	255,0,0
chr17	51088	18814633	j330	0	.	51088	18814633	255,0,0
chr11	97140198	125079282	j331	0	.	97140198	125079282	255,0,0
chr5	108972101	130508264	j335	0	.	108972101	130508264	255,0,0
chr9	71113835	108808480	j336	0	.	71113835	108808480	255,0,0
chr20	29803908	44422594	j337	0	.	29803908	44422594	255,0,0
chr20	30536339	49057248	j339	0	.	30536339	49057248	255,0,0
chr6	14045029	25566528	j340	0	.	14045029	25566528	255,0,0
chr20	31419922	52158501	j341	0	.	31419922	52158501	255,0,0
chr13	67676343	70176343	j344	0	.	67676343	70176343	255,0,0
chr7	145232003	148458644	j346	0	.	145232003	148458644	255,0,0
chr2	8776102	25316584	j347	0	.	8776102	25316584	255,0,0
chr20	31213647	50754098	j351	0	.	31213647	50754098	255,0,0
chr20	31536339	58147511	j353	0	.	31536339	58147511	255,0,0
chr20	33301110	42419059	j356	0	.	33301110	42419059	255,0,0
chr20	31593016	49761196	j357	0	.	31593016	49761196	255,0,0
chr20	31066181	44883517	j360	0	.	31066181	44883517	255,0,0
chr13	44676441	51624107	j362	0	.	44676441	51624107	255,0,0
chr5	88247234	157789025	j365	0	.	88247234	157789025	255,0,0
chr20	31590686	45334651	j366	0	.	31590686	45334651	255,0,0
chr13	47236989	51795245	j368	0	.	47236989	51795245	255,0,0
chr9	137661911	141105225	j371	0	.	137661911	141105225	255,0,0
chr13	32673837	80492176	j376	0	.	32673837	80492176	255,0,0
chr13	33014487	53231255	j378	0	.	33014487	53231255	255,0,0
chr20	31091206	51971152	j390	0	.	31091206	51971152	255,0,0
chr9	76937681	105922438	j392	0	.	76937681	105922438	255,0,0
chr12	88874179	97928437	j398	0	.	88874179	97928437	255,0,0
chr20	29803908	49133280	j399	0	.	29803908	49133280	255,0,0
chr13	33524448	60601999	j401	0	.	33524448	60601999	255,0,0
chr18	69836	14960443	j402	0	.	69836	14960443	255,0,0
chr20	31091206	46886790	j407	0	.	31091206	46886790	255,0,0
chr3	158994949	161060507	j409	0	.	158994949	161060507	255,0,0
chr12	5478113	17860715	j416	0	.	5478113	17860715	255,0,0
chr13	33474475	70033282	j416	0	.	33474475	70033282	255,0,0
chr13	49309054	51728432	j420	0	.	49309054	51728432	255,0,0
chr5	87712913	110791363	j424	0	.	87712913	110791363	255,0,0
chr7	100006965	149205549	j425	0	.	100006965	149205549	255,0,0
chr20	31312916	50003275	j428	0	.	31312916	50003275	255,0,0
chr20	30636339	49352480	j429	0	.	30636339	49352480	255,0,0
chr17	27651028	31188453	j430	0	.	27651028	31188453	255,0,0
chr20	31439209	44955888	j432	0	.	31439209	44955888	255,0,0
chr20	30619922	51830360	j434	0	.	30619922	51830360	255,0,0
chr6	81565351	100868009	j435	0	.	81565351	100868009	255,0,0
chr20	31058362	49072235	j436	0	.	31058362	49072235	255,0,0
chr20	31091235	47340117	j442	0	.	31091235	47340117	255,0,0
chr20	31036339	48697248	j443	0	.	31036339	48697248	255,0,0
chr20	35656192	43589319	j444	0	.	35656192	43589319	255,0,0
chr13	53505927	115103150	j445	0	.	53505927	115103150	255,0,0
chr13	47801640	52790700	j447	0	.	47801640	52790700	255,0,0
chr3	54118564	79695551	j452	0	.	54118564	79695551	255,0,0
chr20	40990833	51833439	j454	0	.	40990833	51833439	255,0,0
chr8	116464988	119742870	j458	0	.	116464988	119742870	255,0,0
chr5	85815413	162265421	j460	0	.	85815413	162265421	255,0,0
chr13	49315405	51343788	j461	0	.	49315405	51343788	255,0,0
chr20	63244	62955713	j465	0	.	63244	62955713	255,0,0
chr1	222605270	224799166	j469	0	.	222605270	224799166	255,0,0
chr6	84997217	134170086	j469	0	.	84997217	134170086	255,0,0
chr17	15521	21921703	j469	0	.	15521	21921703	255,0,0
chr20	63244	25557426	j469	0	.	63244	25557426	255,0,0
chr13	49253519	51610833	j470	0	.	49253519	51610833	255,0,0
chr13	44932534	77965424	j478	0	.	44932534	77965424	255,0,0
chr1	4743704	30226827	j483	0	.	4743704	30226827	255,0,0
chr5	103906144	167600914	j483	0	.	103906144	167600914	255,0,0
chr7	10238	54893417	j483	0	.	10238	54893417	255,0,0
chr7	97635841	159119486	j483	0	.	97635841	159119486	255,0,0
chr1	74184409	78965461	j485	0	.	74184409	78965461	255,0,0
chr20	34971763	51203026	j487	0	.	34971763	51203026	255,0,0
chr20	29803908	49070716	j489	0	.	29803908	49070716	255,0,0
chr3	16376279	24277810	j493	0	.	16376279	24277810	255,0,0
chr13	47152097	51616233	j493	0	.	47152097	51616233	255,0,0
chr20	31393803	49389180	j494	0	.	31393803	49389180	255,0,0
chr20	31987418	42799080	j495	0	.	31987418	42799080	255,0,0
chr5	83815413	128867810	j496	0	.	83815413	128867810	255,0,0
chr13	49459540	51685789	j500	0	.	49459540	51685789	255,0,0
chr2	9803701	25276284	j504	0	.	9803701	25276284	255,0,0
chr18	112535	14010000	j507	0	.	112535	14010000	255,0,0
chr6	106829172	109275416	j509	0	.	106829172	109275416	255,0,0
chr13	49349270	51908614	j509	0	.	49349270	51908614	255,0,0
chr6	82439829	89445558	l5	0	.	82439829	89445558	255,0,0
chr18	56947980	77770278	l10	0	.	56947980	77770278	255,0,0
chr6	22431621	29417817	l11	0	.	22431621	29417817	255,0,0
chr20	34866123	44475413	l12	0	.	34866123	44475413	255,0,0
chr4	105696569	106888263	l13	0	.	105696569	106888263	255,0,0
chr3	46336781	50085153	l18	0	.	46336781	50085153	255,0,0
chr13	46668302	51548355	l18	0	.	46668302	51548355	255,0,0
chr12	9108984	12870695	l19	0	.	9108984	12870695	255,0,0
chr14	45748246	99954084	l21	0	.	45748246	99954084	255,0,0
chr4	105897585	106366209	l23	0	.	105897585	106366209	255,0,0
chr20	31872928	51067862	l26	0	.	31872928	51067862	255,0,0
chr13	31856757	110201268	l30	0	.	31856757	110201268	255,0,0
chr11	76801982	128994350	l34	0	.	76801982	128994350	255,0,0
chr13	50601927	51365266	l34	0	.	50601927	51365266	255,0,0
chr1	226209989	231654536	l36	0	.	226209989	231654536	255,0,0
chr2	24190632	25892491	l37	0	.	24190632	25892491	255,0,0
chr11	101341239	115301871	l38	0	.	101341239	115301871	255,0,0
chr14	106948660	107143294	l38	0	.	106948660	107143294	255,0,0
chr22	22743126	23234792	l38	0	.	22743126	23234792	255,0,0
chr1	25040597	35097520	l42	0	.	25040597	35097520	255,0,0
chr3	115679429	115994501	l45	0	.	115679429	115994501	255,0,0
chr20	30953162	42904497	l48	0	.	30953162	42904497	255,0,0
chr2	25518862	26740624	l50	0	.	25518862	26740624	255,0,0
chr3	158994949	163546423	l52	0	.	158994949	163546423	255,0,0
chr22	22779652	23224058	l52	0	.	22779652	23224058	255,0,0
chr2	23922383	26177198	l53	0	.	23922383	26177198	255,0,0
chr4	37377900	39005601	l53	0	.	37377900	39005601	255,0,0
chr4	105747315	106476262	l53	0	.	105747315	106476262	255,0,0
chr2	25074086	25821689	l56	0	.	25074086	25821689	255,0,0
chr17	29000019	30222002	l58	0	.	29000019	30222002	255,0,0
chr20	31360383	45359408	l64	0	.	31360383	45359408	255,0,0
chr3	3006381	3301678	l65	0	.	3006381	3301678	255,0,0
chr2	24014778	27058657	l67	0	.	24014778	27058657	255,0,0
chr14	21338459	24734645	l67	0	.	21338459	24734645	255,0,0
chr6	45989366	50500399	l68	0	.	45989366	50500399	255,0,0
chr17	73263	22026080	l68	0	.	73263	22026080	255,0,0
chr11	78947777	134938847	l70	0	.	78947777	134938847	255,0,0
chr3	141603751	197813975	l72	0	.	141603751	197813975	255,0,0
chr13	50980822	51739168	l74	0	.	50980822	51739168	255,0,0
chr14	22922238	22980408	l74	0	.	22922238	22980408	255,0,0
chr9	90498210	90720501	l75	0	.	90498210	90720501	255,0,0
chr4	105866724	106534691	l79	0	.	105866724	106534691	255,0,0
chr11	104337651	123877757	l80	0	.	104337651	123877757	255,0,0
chr2	25089166	26202280	l81	0	.	25089166	26202280	255,0,0
chr13	50283819	51842513	l84	0	.	50283819	51842513	255,0,0
chr20	30619346	49546633	l85	0	.	30619346	49546633	255,0,0
chr5	83865524	129168372	l86	0	.	83865524	129168372	255,0,0
chr20	69094	26287048	l87	0	.	69094	26287048	255,0,0
chr4	105582633	106629009	l88	0	.	105582633	106629009	255,0,0
chr7	110892226	111297991	l91	0	.	110892226	111297991	255,0,0
chr1	37150461	40494604	l93	0	.	37150461	40494604	255,0,0
chr11	105801770	117447642	l93	0	.	105801770	117447642	255,0,0
chr13	50512292	51731672	l93	0	.	50512292	51731672	255,0,0
chr14	106878008	107144078	l93	0	.	106878008	107144078	255,0,0
chr22	22681765	23023745	l93	0	.	22681765	23023745	255,0,0
chr4	24332715	24489441	l94	0	.	24332715	24489441	255,0,0
chr2	24826619	25692112	l95	0	.	24826619	25692112	255,0,0
chr3	16402559	18495301	l96	0	.	16402559	18495301	255,0,0
chr3	71432139	71609276	l96	0	.	71432139	71609276	255,0,0
chr3	71929521	72871773	l96	0	.	71929521	72871773	255,0,0
chr7	43488660	46444596	l96	0	.	43488660	46444596	255,0,0
chr7	46811178	47366909	l96	0	.	46811178	47366909	255,0,0
chr14	56215477	57003182	l96	0	.	56215477	57003182	255,0,0
chr14	75234101	76806538	l96	0	.	75234101	76806538	255,0,0
chr10	19974930	20188728	l97	0	.	19974930	20188728	255,0,0
chr1	17289911	20551745	l98	0	.	17289911	20551745	255,0,0
chr13	48648150	80938099	l99	0	.	48648150	80938099	255,0,0
chr7	100125975	148916627	l102	0	.	100125975	148916627	255,0,0
chr4	87500298	87636051	l106	0	.	87500298	87636051	255,0,0
chr6	15490359	16916543	l109	0	.	15490359	16916543	255,0,0
chr4	106178902	106982793	l112	0	.	106178902	106982793	255,0,0
chr20	30984239	32272201	l115	0	.	30984239	32272201	255,0,0
chr20	32891200	48484241	l115	0	.	32891200	48484241	255,0,0
chr12	93806877	94488564	l116	0	.	93806877	94488564	255,0,0
chr13	29958147	86963707	l118	0	.	29958147	86963707	255,0,0
chr20	31048382	32667298	l119	0	.	31048382	32667298	255,0,0
chr20	31239025	44564682	l121	0	.	31239025	44564682	255,0,0
chr20	31213647	50711902	l122	0	.	31213647	50711902	255,0,0
chr13	49462380	52498013	l129	0	.	49462380	52498013	255,0,0
chr14	106958948	107216306	l130	0	.	106958948	107216306	255,0,0
chr6	5265853	5431340	l131	0	.	5265853	5431340	255,0,0
chr9	9778653	9915186	l132	0	.	9778653	9915186	255,0,0
chr11	1242690	3956049	l133	0	.	1242690	3956049	255,0,0
chr14	67103579	67277719	l135	0	.	67103579	67277719	255,0,0
chr7	99809835	101933294	l136	0	.	99809835	101933294	255,0,0
chr3	27614316	34247679	l137	0	.	27614316	34247679	255,0,0
chr3	35039614	72973732	l137	0	.	35039614	72973732	255,0,0
chr3	138877924	142555228	l137	0	.	138877924	142555228	255,0,0
chr5	109496960	180565125	l137	0	.	109496960	180565125	255,0,0
chr20	63799	7980390	l137	0	.	63799	7980390	255,0,0
chr20	8112497	17444837	l137	0	.	8112497	17444837	255,0,0
chr20	41743377	54059074	l137	0	.	41743377	54059074	255,0,0
chr13	51065836	51484445	l138	0	.	51065836	51484445	255,0,0
chr13	47984571	56670743	l139	0	.	47984571	56670743	255,0,0
chr20	35925296	58587841	l140	0	.	35925296	58587841	255,0,0
chr6	149401560	151279026	l141	0	.	149401560	151279026	255,0,0
chr20	30953162	50494953	l142	0	.	30953162	50494953	255,0,0
chr13	50610270	51623199	l144	0	.	50610270	51623199	255,0,0
chr20	31793069	50327430	l146	0	.	31793069	50327430	255,0,0
chr13	39171034	50566466	l147	0	.	39171034	50566466	255,0,0
chr9	138817142	139220876	l149	0	.	138817142	139220876	255,0,0
chr19	267039	23776033	l152	0	.	267039	23776033	255,0,0
chr13	49114533	51478716	l153	0	.	49114533	51478716	255,0,0
chr1	768448	13944568	l154	0	.	768448	13944568	255,0,0
chr13	50563447	52342899	l156	0	.	50563447	52342899	255,0,0
chr2	8728607	25487658	l158	0	.	8728607	25487658	255,0,0
chr2	165741394	166689342	l160	0	.	165741394	166689342	255,0,0
chr4	101423326	106358494	l160	0	.	101423326	106358494	255,0,0
chr20	31942247	49687290	l161	0	.	31942247	49687290	255,0,0
chr1	98098879	99520542	l163	0	.	98098879	99520542	255,0,0
chr13	31276586	62617649	l166	0	.	31276586	62617649	255,0,0
chr13	48577185	51439460	l167	0	.	48577185	51439460	255,0,0
chr14	64235556	64751372	l167	0	.	64235556	64751372	255,0,0
chr2	207588269	209209147	l170	0	.	207588269	209209147	255,0,0
chr20	31393803	49490888	l171	0	.	31393803	49490888	255,0,0
chr9	75975477	103677190	l173	0	.	75975477	103677190	255,0,0
chr20	31104976	43687706	l175	0	.	31104976	43687706	255,0,0
chr8	115162781	119768611	l178	0	.	115162781	119768611	255,0,0
chr20	35590249	49694246	l181	0	.	35590249	49694246	255,0,0
chr20	30953162	51830360	l184	0	.	30953162	51830360	255,0,0
chr20	68749	25720354	l186	0	.	68749	25720354	255,0,0
chr20	30953162	49923153	l186	0	.	30953162	49923153	255,0,0
chr13	30023198	62128030	l187	0	.	30023198	62128030	255,0,0
chr20	31218261	50201144	l188	0	.	31218261	50201144	255,0,0
chr3	188087628	188359436	l189	0	.	188087628	188359436	255,0,0
chr22	28672406	32777364	l192	0	.	28672406	32777364	255,0,0
chr1	66485736	96239862	l193	0	.	66485736	96239862	255,0,0
chr1	96249028	101950270	l193	0	.	96249028	101950270	255,0,0
chr1	226055595	229105145	l193	0	.	226055595	229105145	255,0,0
chr8	189030	24056105	l193	0	.	189030	24056105	255,0,0
chr11	94987033	117549808	l193	0	.	94987033	117549808	255,0,0
chr17	3587	21398804	l193	0	.	3587	21398804	255,0,0
chr21	44898326	46695039	l193	0	.	44898326	46695039	255,0,0
chr22	22701823	23240463	l194	0	.	22701823	23240463	255,0,0
chr6	79672438	87264449	l195	0	.	79672438	87264449	255,0,0
chr3	16256677	24422989	l197	0	.	16256677	24422989	255,0,0
chr3	140405654	142178144	l197	0	.	140405654	142178144	255,0,0
chr13	47129607	52090383	l197	0	.	47129607	52090383	255,0,0
chr17	6811529	8107979	l197	0	.	6811529	8107979	255,0,0
chr21	28112756	28681196	l197	0	.	28112756	28681196	255,0,0
chr4	105911182	106238767	l199	0	.	105911182	106238767	255,0,0
chr7	144623082	148874162	l199	0	.	144623082	148874162	255,0,0
chr19	267039	10475652	l202	0	.	267039	10475652	255,0,0
chr18	112535	15082789	l205	0	.	112535	15082789	255,0,0
chr18	61992020	77948335	l207	0	.	61992020	77948335	255,0,0
chr22	29156448	29721161	l209	0	.	29156448	29721161	255,0,0
chr14	22481790	22886319	l212	0	.	22481790	22886319	255,0,0
chr7	113963334	131634425	l213	0	.	113963334	131634425	255,0,0
chr2	23834096	26177198	l215	0	.	23834096	26177198	255,0,0
chr5	87387572	114139169	l218	0	.	87387572	114139169	255,0,0
chr20	30844536	53965364	l219	0	.	30844536	53965364	255,0,0
chr20	31241389	45849764	l221	0	.	31241389	45849764	255,0,0
chr13	47594931	64846722	l223	0	.	47594931	64846722	255,0,0
chr22	22517479	23208519	l223	0	.	22517479	23208519	255,0,0
chr12	88874179	97928437	l224	0	.	88874179	97928437	255,0,0
chr20	34059675	49714756	l226	0	.	34059675	49714756	255,0,0
chr1	208520568	241603554	l228	0	.	208520568	241603554	255,0,0
chr19	40657509	41465130	l230	0	.	40657509	41465130	255,0,0
chr22	28531088	32365973	l230	0	.	28531088	32365973	255,0,0
chr20	31042348	48603940	l231	0	.	31042348	48603940	255,0,0
chr17	29408059	30222002	l233	0	.	29408059	30222002	255,0,0
chr20	31091206	51971152	l235	0	.	31091206	51971152	255,0,0
chr1	27153958	29200219	l236	0	.	27153958	29200219	255,0,0
chr1	29309818	29443723	l236	0	.	29309818	29443723	255,0,0
chr11	104466550	117199870	l237	0	.	104466550	117199870	255,0,0
chr2	19933592	25675712	l239	0	.	19933592	25675712	255,0,0
chr20	31688260	44097173	l240	0	.	31688260	44097173	255,0,0
chr7	88859261	89345351	l244	0	.	88859261	89345351	255,0,0
chr2	24606052	25899768	l245	0	.	24606052	25899768	255,0,0
chr2	223911503	242942878	l247	0	.	223911503	242942878	255,0,0
chr19	52788289	53826173	l250	0	.	52788289	53826173	255,0,0
chr11	96248728	129061758	l253	0	.	96248728	129061758	255,0,0
chr13	47483177	70471852	l253	0	.	47483177	70471852	255,0,0
chr3	61964956	62048657	l255	0	.	61964956	62048657	255,0,0
chr21	45852949	46548611	l261	0	.	45852949	46548611	255,0,0
chr20	31467423	48650389	l265	0	.	31467423	48650389	255,0,0
chr22	22454580	23035233	l266	0	.	22454580	23035233	255,0,0
chr20	30567677	49037061	l270	0	.	30567677	49037061	255,0,0
chr11	106774133	134938847	l271	0	.	106774133	134938847	255,0,0
chr22	22550884	22932241	l272	0	.	22550884	22932241	255,0,0
chr2	190367057	190649582	l273	0	.	190367057	190649582	255,0,0
chr20	31714837	43254695	l275	0	.	31714837	43254695	255,0,0
chr6	63715199	68729130	l278	0	.	63715199	68729130	255,0,0
chr6	71288659	170811667	l278	0	.	71288659	170811667	255,0,0
chr20	69094	26192095	l278	0	.	69094	26192095	255,0,0
chr13	50734704	51365331	l279	0	.	50734704	51365331	255,0,0
chr20	31025535	50864670	l282	0	.	31025535	50864670	255,0,0
chr13	31642829	50601927	l283	0	.	31642829	50601927	255,0,0
chr2	24619883	25727910	l285	0	.	24619883	25727910	255,0,0
chr22	29109036	29727866	l285	0	.	29109036	29727866	255,0,0
chr6	5294886	5457827	l286	0	.	5294886	5457827	255,0,0
chr2	25481898	26291565	l287	0	.	25481898	26291565	255,0,0
chr11	81674558	127065614	l289	0	.	81674558	127065614	255,0,0
chr13	50087142	51368308	l289	0	.	50087142	51368308	255,0,0
chr7	145788161	158775172	l292	0	.	145788161	158775172	255,0,0
chr2	142268315	142540240	l298	0	.	142268315	142540240	255,0,0
chr21	23272525	23412149	l299	0	.	23272525	23412149	255,0,0
chr7	123348744	138817240	l300	0	.	123348744	138817240	255,0,0
chr22	22740855	23229190	l300	0	.	22740855	23229190	255,0,0
chr20	31048382	34171324	l303	0	.	31048382	34171324	255,0,0
chr13	47185601	52108614	l304	0	.	47185601	52108614	255,0,0
chr20	31048382	50706403	l305	0	.	31048382	50706403	255,0,0
chr12	5358335	18162511	l306	0	.	5358335	18162511	255,0,0
chr13	33055620	70044668	l306	0	.	33055620	70044668	255,0,0
chr22	22751104	23060694	l306	0	.	22751104	23060694	255,0,0
chr20	30953162	49536510	l307	0	.	30953162	49536510	255,0,0
chr2	24496896	26795961	l311	0	.	24496896	26795961	255,0,0
chr17	16758204	17884660	l312	0	.	16758204	17884660	255,0,0
chr20	34971763	43133885	l313	0	.	34971763	43133885	255,0,0
chr7	108342068	145412108	l314	0	.	108342068	145412108	255,0,0
chr22	22745525	23000892	l315	0	.	22745525	23000892	255,0,0
chr12	12224718	20186390	l318	0	.	12224718	20186390	255,0,0
chr12	11711690	12949859	l324	0	.	11711690	12949859	255,0,0
chr15	41956469	43784475	l324	0	.	41956469	43784475	255,0,0
chr16	29691196	30177807	l325	0	.	29691196	30177807	255,0,0
chr20	31312916	52897256	l326	0	.	31312916	52897256	255,0,0
chr20	34875145	43631436	l328	0	.	34875145	43631436	255,0,0
chr18	112535	15082789	l329	0	.	112535	15082789	255,0,0
chr20	31048382	49389231	l331	0	.	31048382	49389231	255,0,0
chr3	67094975	71474135	l332	0	.	67094975	71474135	255,0,0
chr20	31110163	45348717	l333	0	.	31110163	45348717	255,0,0
chr20	31066181	42708467	l335	0	.	31066181	42708467	255,0,0
chr6	85777822	142633744	l336	0	.	85777822	142633744	255,0,0
chr3	70209796	84616264	l340	0	.	70209796	84616264	255,0,0
chr20	31110163	49552904	l341	0	.	31110163	49552904	255,0,0
chr20	35315167	44480326	l342	0	.	35315167	44480326	255,0,0
chr13	48545973	51728207	l343	0	.	48545973	51728207	255,0,0
chr4	93345140	93504230	l345	0	.	93345140	93504230	255,0,0
chr13	49908873	52426514	l348	0	.	49908873	52426514	255,0,0
chr17	72527718	74718155	l353	0	.	72527718	74718155	255,0,0
chr17	29019731	30326827	l354	0	.	29019731	30326827	255,0,0
chr2	23227422	23444212	l355	0	.	23227422	23444212	255,0,0
chr4	105700192	106128760	l358	0	.	105700192	106128760	255,0,0
chr12	19212433	20317201	l359	0	.	19212433	20317201	255,0,0
chr14	69260290	105932544	l363	0	.	69260290	105932544	255,0,0
chr20	31374520	51088245	l365	0	.	31374520	51088245	255,0,0
chr20	39393556	54805704	l366	0	.	39393556	54805704	255,0,0
chr22	22716568	23164582	l368	0	.	22716568	23164582	255,0,0
chr12	58234262	62380942	l371	0	.	58234262	62380942	255,0,0
chr20	31048382	49681277	l372	0	.	31048382	49681277	255,0,0
chr17	73263	18677329	l374	0	.	73263	18677329	255,0,0
chr4	105897524	106572456	l377	0	.	105897524	106572456	255,0,0
chr2	185289177	185626426	l378	0	.	185289177	185626426	255,0,0
chr9	119172047	119474700	l379	0	.	119172047	119474700	255,0,0
chr6	298915	7679092	l381	0	.	298915	7679092	255,0,0
chr20	22988426	23191499	l382	0	.	22988426	23191499	255,0,0
chr13	31721220	73996850	l385	0	.	31721220	73996850	255,0,0
chr2	24049453	26990507	l386	0	.	24049453	26990507	255,0,0
chr2	10959724	26589579	l389	0	.	10959724	26589579	255,0,0
chr20	41391320	51879861	l390	0	.	41391320	51879861	255,0,0
chr4	105024824	108788680	l391	0	.	105024824	108788680	255,0,0
chr17	51088	22005806	l392	0	.	51088	22005806	255,0,0
chr9	131425764	133550133	l393	0	.	131425764	133550133	255,0,0
chr22	23616355	23895625	l393	0	.	23616355	23895625	255,0,0
chr21	36101923	37057273	l394	0	.	36101923	37057273	255,0,0
chr5	58345148	58621174	l397	0	.	58345148	58621174	255,0,0
chr4	106025089	106563600	l400	0	.	106025089	106563600	255,0,0
chr21	14601415	47966504	l401	0	.	14601415	47966504	255,0,0
chr3	74476431	74783359	l402	0	.	74476431	74783359	255,0,0
chr7	112585943	134708675	b37	0	.	112585943	134708675	255,0,0
chr17	52467	21059408	b18	0	.	52467	21059408	255,0,0
chr20	31469577	44759166	b21	0	.	31469577	44759166	255,0,0
chr20	39566586	46850333	b33	0	.	39566586	46850333	255,0,0
chr20	32128889	52673296	b36	0	.	32128889	52673296	255,0,0
chr20	26073030	45573239	b44	0	.	26073030	45573239	255,0,0
chr7	43259	39329891	bam4	0	.	43259	39329891	255,0,0
chr7	111389066	159086804	bam4	0	.	111389066	159086804	255,0,0
chr16	115657	6496333	bam8	0	.	115657	6496333	255,0,0
chr16	49926374	90109519	bam8	0	.	49926374	90109519	255,0,0
chr2	8239563	26912079	m2	0	.	8239563	26912079	255,0,0
chr2	107187893	112417975	m2	0	.	107187893	112417975	255,0,0
chr2	220193015	237590339	m2	0	.	220193015	237590339	255,0,0
chr13	48119960	56830975	m5	0	.	48119960	56830975	255,0,0
chr4	11360	35028663	m8	0	.	11360	35028663	255,0,0
chr5	105975874	154659614	m9	0	.	105975874	154659614	255,0,0
chr17	8547	15059275	m10	0	.	8547	15059275	255,0,0
chr1	30227413	32227413	m12	0	.	30227413	32227413	255,0,0
chr9	71316454	89579576	m17	0	.	71316454	89579576	255,0,0
chr13	43097558	52553102	m18	0	.	43097558	52553102	255,0,0
chr11	79396636	124958914	m23	0	.	79396636	124958914	255,0,0
chr5	88747297	93908472	m28	0	.	88747297	93908472	255,0,0
chr20	30612644	49886307	m32	0	.	30612644	49886307	255,0,0
chr20	30619922	45923539	m33	0	.	30619922	45923539	255,0,0
chr1	64118977	119830226	m35	0	.	64118977	119830226	255,0,0
chr3	63411	135517310	m35	0	.	63411	135517310	255,0,0
chr9	10590	31010000	m35	0	.	10590	31010000	255,0,0
chr9	71035938	141066491	m35	0	.	71035938	141066491	255,0,0
chr10	62054706	64443400	m35	0	.	62054706	64443400	255,0,0
chr10	73773114	135524321	m35	0	.	73773114	135524321	255,0,0
chr11	105844065	134940416	m35	0	.	105844065	134940416	255,0,0
chr13	19031237	59853111	m35	0	.	19031237	59853111	255,0,0
chr21	15078129	24078129	m35	0	.	15078129	24078129	255,0,0
chr21	27408129	48100155	m35	0	.	27408129	48100155	255,0,0
chr2	210539302	228447596	m37	0	.	210539302	228447596	255,0,0
chr20	38120047	50794079	m37	0	.	38120047	50794079	255,0,0
chr13	42399444	58511221	m41	0	.	42399444	58511221	255,0,0
chr2	161144239	243061593	m42	0	.	161144239	243061593	255,0,0
chr3	63411	171338237	m42	0	.	63411	171338237	255,0,0
chr6	117633847	159031727	m42	0	.	117633847	159031727	255,0,0
chr9	10590	141088641	m42	0	.	10590	141088641	255,0,0
chr15	22743569	102520740	m42	0	.	22743569	102520740	255,0,0
chr6	142958308	171043909	m48	0	.	142958308	171043909	255,0,0
chr6	98904572	114538983	m49	0	.	98904572	114538983	255,0,0
chr2	63149557	68300427	m50	0	.	63149557	68300427	255,0,0
chr7	151275806	155038960	m50	0	.	151275806	155038960	255,0,0
chr20	30934178	48980670	m54	0	.	30934178	48980670	255,0,0
chr20	35569824	43786336	m55	0	.	35569824	43786336	255,0,0
chr10	81329994	89010020	m59	0	.	81329994	89010020	255,0,0
chr20	61651	26239964	m68	0	.	61651	26239964	255,0,0
chr20	30536339	49566593	m68	0	.	30536339	49566593	255,0,0
chr1	187566767	193499345	m75	0	.	187566767	193499345	255,0,0
chr5	86418751	94502193	m77	0	.	86418751	94502193	255,0,0
chr20	30922398	48279177	m85	0	.	30922398	48279177	255,0,0
chr20	31457887	60472985	m87	0	.	31457887	60472985	255,0,0
chr20	30536339	35569824	m88	0	.	30536339	35569824	255,0,0
chr8	164984	42680716	m89	0	.	164984	42680716	255,0,0
chr8	51837447	62837446	m89	0	.	51837447	62837446	255,0,0
chr13	19031237	115109878	m93	0	.	19031237	115109878	255,0,0
chr20	31463742	49734175	m96	0	.	31463742	49734175	255,0,0
chr2	211914804	243061593	m97	0	.	211914804	243061593	255,0,0
chr3	35733264	129122292	m97	0	.	35733264	129122292	255,0,0
chr4	71566	48227781	m97	0	.	71566	48227781	255,0,0
chr4	91973424	176444817	m97	0	.	91973424	176444817	255,0,0
chr4	176444917	191028879	m97	0	.	176444917	191028879	255,0,0
chr5	49582750	180905029	m97	0	.	49582750	180905029	255,0,0
chr6	121779646	171043909	m97	0	.	121779646	171043909	255,0,0
chr7	148369167	159119486	m97	0	.	148369167	159119486	255,0,0
chr9	10590	141088641	m97	0	.	10590	141088641	255,0,0
chr12	74132105	95552813	m97	0	.	74132105	95552813	255,0,0
chr18	2921777	65072317	m97	0	.	2921777	65072317	255,0,0
chr20	37271138	55066593	m97	0	.	37271138	55066593	255,0,0
chr6	138847246	141233620	m102	0	.	138847246	141233620	255,0,0
chr11	77963133	128898039	m103	0	.	77963133	128898039	255,0,0
chr5	86395675	113250047	m104	0	.	86395675	113250047	255,0,0
chr20	31581159	45587770	m105	0	.	31581159	45587770	255,0,0
chr7	120061880	127182308	m106	0	.	120061880	127182308	255,0,0
chr7	39061882	43927792	m108	0	.	39061882	43927792	255,0,0
chr2	24252436	26954991	m125	0	.	24252436	26954991	255,0,0
chr7	137356651	142048195	m127	0	.	137356651	142048195	255,0,0
chr11	84538675	101993846	m127	0	.	84538675	101993846	255,0,0
chr11	107117691	117093764	m127	0	.	107117691	117093764	255,0,0
chr20	63244	25239964	m128	0	.	63244	25239964	255,0,0
chr20	31036340	50066593	m128	0	.	31036340	50066593	255,0,0
chr20	31119922	53314015	m130	0	.	31119922	53314015	255,0,0
chr3	71155250	73461683	m137	0	.	71155250	73461683	255,0,0
chr13	35184650	70987099	m139	0	.	35184650	70987099	255,0,0
chr1	53125600	108524174	m144	0	.	53125600	108524174	255,0,0
chr1	158436299	164404171	m144	0	.	158436299	164404171	255,0,0
chr5	82633951	160575832	m144	0	.	82633951	160575832	255,0,0
chr20	30923871	50528429	m144	0	.	30923871	50528429	255,0,0
chr13	31987503	53711854	m154	0	.	31987503	53711854	255,0,0
chr11	129694326	134944379	m155	0	.	129694326	134944379	255,0,0
chr2	11293336	27204650	m157	0	.	11293336	27204650	255,0,0
chr3	59492176	74917523	m160	0	.	59492176	74917523	255,0,0
chr20	31052911	49091485	m162	0	.	31052911	49091485	255,0,0
chr5	84054709	155371550	m164	0	.	84054709	155371550	255,0,0
chr18	13034	14550375	m165	0	.	13034	14550375	255,0,0
chr13	32519714	56668512	m167	0	.	32519714	56668512	255,0,0
chr13	30269184	52062911	m168	0	.	30269184	52062911	255,0,0
chr1	9138890	9942118	v25	0	.	9138890	9942118	255,0,0
chr1	17396876	20519808	v27	0	.	17396876	20519808	255,0,0
chr1	25186069	35094871	v29	0	.	25186069	35094871	255,0,0
chr1	27182261	28514292	v25	0	.	27182261	28514292	255,0,0
chr1	45068727	45636892	v25	0	.	45068727	45636892	255,0,0
chr1	66485736	104509012	v25	0	.	66485736	104509012	255,0,0
chr1	71348176	71491890	v33	0	.	71348176	71491890	255,0,0
chr1	208780934	241561050	v68	0	.	208780934	241561050	255,0,0
chr1	226110243	228968184	v25	0	.	226110243	228968184	255,0,0
chr1	226763678	231588344	v72	0	.	226763678	231588344	255,0,0
chr2	8750266	25518862	v83	0	.	8750266	25518862	255,0,0
chr2	11264486	26505745	v86	0	.	11264486	26505745	255,0,0
chr2	23928637	26223547	v89	0	.	23928637	26223547	255,0,0
chr2	24014778	26901215	v90	0	.	24014778	26901215	255,0,0
chr2	24490413	26112833	v91	0	.	24490413	26112833	255,0,0
chr2	24490413	26392741	v92	0	.	24490413	26392741	255,0,0
chr2	24692639	25867203	v95	0	.	24692639	25867203	255,0,0
chr2	24799847	25568821	v96	0	.	24799847	25568821	255,0,0
chr2	24846815	25658808	v97	0	.	24846815	25658808	255,0,0
chr2	25524944	26262948	v100	0	.	25524944	26262948	255,0,0
chr2	76489719	77013724	v104	0	.	76489719	77013724	255,0,0
chr2	102802333	102844430	v106	0	.	102802333	102844430	255,0,0
chr2	141923204	142235318	v111	0	.	141923204	142235318	255,0,0
chr2	142290687	142533719	v112	0	.	142290687	142533719	255,0,0
chr2	165569779	166656155	v114	0	.	165569779	166656155	255,0,0
chr2	207678216	209191082	v119	0	.	207678216	209191082	255,0,0
chr3	16273558	24273978	v132	0	.	16273558	24273978	255,0,0
chr3	16408665	18421990	v133	0	.	16408665	18421990	255,0,0
chr3	27635608	34194392	v136	0	.	27635608	34194392	255,0,0
chr3	27923781	60388900	v134	0	.	27923781	60388900	255,0,0
chr3	46513880	49949071	v137	0	.	46513880	49949071	255,0,0
chr3	64024529	86490729	v139	0	.	64024529	86490729	255,0,0
chr3	71854868	72747253	v133	0	.	71854868	72747253	255,0,0
chr3	140669825	142110818	v132	0	.	140669825	142110818	255,0,0
chr3	141867638	142179497	v152	0	.	141867638	142179497	255,0,0
chr3	159050346	161708628	v155	0	.	159050346	161708628	255,0,0
chr4	55599998	189205451	v162	0	.	55599998	189205451	255,0,0
chr4	101454173	106338490	v114	0	.	101454173	106338490	255,0,0
chr4	106358494	107239130	v128	0	.	106358494	107239130	255,0,0
chr4	140644267	140892233	v180	0	.	140644267	140892233	255,0,0
chr4	140668096	140846241	v181	0	.	140668096	140846241	255,0,0
chr4	179424481	180281632	v186	0	.	179424481	180281632	255,0,0
chr5	87936379	114122165	v204	0	.	87936379	114122165	255,0,0
chr5	110521535	180133616	v136	0	.	110521535	180133616	255,0,0
chr6	63733495	68547388	v224	0	.	63733495	68547388	255,0,0
chr6	71297763	170492449	v224	0	.	71297763	170492449	255,0,0
chr6	79675701	87063774	v226	0	.	79675701	87063774	255,0,0
chr6	82692160	89365666	v227	0	.	82692160	89365666	255,0,0
chr6	137256419	137930302	v234	0	.	137256419	137930302	255,0,0
chr6	149440715	151230837	v234	0	.	149440715	151230837	255,0,0
chr6	161380636	162420546	v239	0	.	161380636	162420546	255,0,0
chr7	43502217	46387252	v133	0	.	43502217	46387252	255,0,0
chr7	99939321	101671721	v259	0	.	99939321	101671721	255,0,0
chr7	125914171	138648537	v263	0	.	125914171	138648537	255,0,0
chr7	141898680	142494307	v266	0	.	141898680	142494307	255,0,0
chr7	142098195	142276197	v249	0	.	142098195	142276197	255,0,0
chr7	142099012	142274091	v267	0	.	142099012	142274091	255,0,0
chr7	142326241	142494030	v227	0	.	142326241	142494030	255,0,0
chr7	142326241	142424885	v270	0	.	142326241	142424885	255,0,0
chr8	200898	24007803	v25	0	.	200898	24007803	255,0,0
chr8	19400018	19555398	v288	0	.	19400018	19555398	255,0,0
chr9	8318948	9340127	v327	0	.	8318948	9340127	255,0,0
chr9	75519371	75560874	v350	0	.	75519371	75560874	255,0,0
chr9	76091799	103603761	v351	0	.	76091799	103603761	255,0,0
chr9	90137616	90269214	v180	0	.	90137616	90269214	255,0,0
chr10	1212635	1972320	v362	0	.	1212635	1972320	255,0,0
chr10	29333982	29963887	v25	0	.	29333982	29963887	255,0,0
chr10	32275317	32967774	v25	0	.	32275317	32967774	255,0,0
chr10	103885557	104963721	v368	0	.	103885557	104963721	255,0,0
chr11	1408590	3938345	v391	0	.	1408590	3938345	255,0,0
chr11	79474606	117557435	v427	0	.	79474606	117557435	255,0,0
chr11	81715144	126892567	v430	0	.	81715144	126892567	255,0,0
chr11	95038070	117533949	v25	0	.	95038070	117533949	255,0,0
chr11	96247788	128962670	v437	0	.	96247788	128962670	255,0,0
chr11	101344177	115294064	v369	0	.	101344177	115294064	255,0,0
chr11	103255114	121016098	v358	0	.	103255114	121016098	255,0,0
chr11	104596896	116764021	v440	0	.	104596896	116764021	255,0,0
chr11	115942956	117586942	v369	0	.	115942956	117586942	255,0,0
chr11	127659737	128829748	v452	0	.	127659737	128829748	255,0,0
chr12	5391393	18045029	v472	0	.	5391393	18045029	255,0,0
chr12	9112761	12839107	v189	0	.	9112761	12839107	255,0,0
chr12	10564329	12058411	v304	0	.	10564329	12058411	255,0,0
chr12	12472918	12860157	v477	0	.	12472918	12860157	255,0,0
chr12	67130634	67275336	v493	0	.	67130634	67275336	255,0,0
chr13	29977491	74153508	v511	0	.	29977491	74153508	255,0,0
chr13	31449906	61799269	v222	0	.	31449906	61799269	255,0,0
chr13	31871663	110192491	v517	0	.	31871663	110192491	255,0,0
chr13	33102876	70038196	v472	0	.	33102876	70038196	255,0,0
chr13	41901069	43891149	v520	0	.	41901069	43891149	255,0,0
chr13	46676195	51504266	v137	0	.	46676195	51504266	255,0,0
chr13	47129607	51870961	v132	0	.	47129607	51870961	255,0,0
chr13	47426722	51969383	v368	0	.	47426722	51969383	255,0,0
chr13	48021996	56584553	v525	0	.	48021996	56584553	255,0,0
chr13	48588564	51375138	v526	0	.	48588564	51375138	255,0,0
chr13	48638095	51711436	v527	0	.	48638095	51711436	255,0,0
chr13	48976855	51593850	v461	0	.	48976855	51593850	255,0,0
chr13	49196191	80924348	v529	0	.	49196191	80924348	255,0,0
chr13	49478028	52476166	v530	0	.	49478028	52476166	255,0,0
chr13	49889267	50815872	v531	0	.	49889267	50815872	255,0,0
chr13	49901088	53311557	v532	0	.	49901088	53311557	255,0,0
chr13	49988458	51593850	v533	0	.	49988458	51593850	255,0,0
chr13	49993761	52409860	v534	0	.	49993761	52409860	255,0,0
chr13	50234796	51339753	v430	0	.	50234796	51339753	255,0,0
chr13	50360145	51724664	v334	0	.	50360145	51724664	255,0,0
chr13	50446164	51439460	v535	0	.	50446164	51439460	255,0,0
chr13	50573919	52109040	v536	0	.	50573919	52109040	255,0,0
chr13	50697838	51464735	v537	0	.	50697838	51464735	255,0,0
chr13	50752080	51576884	v68	0	.	50752080	51576884	255,0,0
chr13	50980822	51731672	v538	0	.	50980822	51731672	255,0,0
chr13	51068575	51463206	v539	0	.	51068575	51463206	255,0,0
chr13	74532811	86936783	v511	0	.	74532811	86936783	255,0,0
chr13	110747499	110879554	v552	0	.	110747499	110879554	255,0,0
chr13	111083912	111240469	v553	0	.	111083912	111240469	255,0,0
chr14	21452992	24694689	v90	0	.	21452992	24694689	255,0,0
chr14	22325896	22718411	v427	0	.	22325896	22718411	255,0,0
chr14	22387839	22579314	v563	0	.	22387839	22579314	255,0,0
chr14	22418702	22678473	v564	0	.	22418702	22678473	255,0,0
chr14	22481790	22790920	v565	0	.	22481790	22790920	255,0,0
chr14	22481790	22978516	v566	0	.	22481790	22978516	255,0,0
chr14	22491372	22698492	v267	0	.	22491372	22698492	255,0,0
chr14	22494738	22791563	v266	0	.	22494738	22791563	255,0,0
chr14	22580623	22763063	v452	0	.	22580623	22763063	255,0,0
chr14	46146672	99938340	v269	0	.	46146672	99938340	255,0,0
chr14	56240004	56976745	v133	0	.	56240004	56976745	255,0,0
chr14	65556076	66520993	v605	0	.	65556076	66520993	255,0,0
chr14	73889452	74538308	v610	0	.	73889452	74538308	255,0,0
chr14	74683937	75261641	v611	0	.	74683937	75261641	255,0,0
chr14	75279039	76768269	v133	0	.	75279039	76768269	255,0,0
chr14	97781834	99575391	v561	0	.	97781834	99575391	255,0,0
chr15	40572116	41799079	v530	0	.	40572116	41799079	255,0,0
chr16	6464448	6654459	v692	0	.	6464448	6654459	255,0,0
chr16	12590153	12697211	v553	0	.	12590153	12697211	255,0,0
chr16	84496054	89309708	v704	0	.	84496054	89309708	255,0,0
chr17	82081	21100569	v134	0	.	82081	21100569	255,0,0
chr17	241835	20814766	v209	0	.	241835	20814766	255,0,0
chr17	745738	21909270	v223	0	.	745738	21909270	255,0,0
chr17	1703543	20858432	v70	0	.	1703543	20858432	255,0,0
chr17	6819121	7992118	v132	0	.	6819121	7992118	255,0,0
chr17	16892265	17564523	v717	0	.	16892265	17564523	255,0,0
chr17	29000019	30035681	v722	0	.	29000019	30035681	255,0,0
chr18	139767	14969016	v630	0	.	139767	14969016	255,0,0
chr19	276245	10425015	v754	0	.	276245	10425015	255,0,0
chr19	1765297	20470564	v758	0	.	1765297	20470564	255,0,0
chr19	2285196	10198441	v761	0	.	2285196	10198441	255,0,0
chr20	90984	25849504	v224	0	.	90984	25849504	255,0,0
chr20	182013	25672987	v78	0	.	182013	25672987	255,0,0
chr20	897614	36529578	v772	0	.	897614	36529578	255,0,0
chr20	8556693	17327709	v136	0	.	8556693	17327709	255,0,0
chr20	14610967	15031044	v775	0	.	14610967	15031044	255,0,0
chr20	22091432	22196590	v777	0	.	22091432	22196590	255,0,0
chr20	22975660	23113092	v782	0	.	22975660	23113092	255,0,0
chr20	22997466	23285903	v784	0	.	22997466	23285903	255,0,0
chr20	23002670	23137436	v785	0	.	23002670	23137436	255,0,0
chr20	23052282	23142212	v787	0	.	23052282	23142212	255,0,0
chr20	24973897	25606369	v25	0	.	24973897	25606369	255,0,0
chr20	30874212	59463632	v139	0	.	30874212	59463632	255,0,0
chr20	31025535	50878124	v790	0	.	31025535	50878124	255,0,0
chr20	31081487	49144669	v791	0	.	31081487	49144669	255,0,0
chr20	31085857	48598419	v792	0	.	31085857	48598419	255,0,0
chr20	31085857	49100715	v793	0	.	31085857	49100715	255,0,0
chr20	31087188	32226357	v794	0	.	31087188	32226357	255,0,0
chr20	31091206	34144746	v795	0	.	31091206	34144746	255,0,0
chr20	31091206	51966391	v796	0	.	31091206	51966391	255,0,0
chr20	31213647	50640798	v799	0	.	31213647	50640798	255,0,0
chr20	31225355	42846694	v800	0	.	31225355	42846694	255,0,0
chr20	31246662	49514589	v801	0	.	31246662	49514589	255,0,0
chr20	31312916	49238427	v803	0	.	31312916	49238427	255,0,0
chr20	31339261	49594521	v805	0	.	31339261	49594521	255,0,0
chr20	31339332	43835822	v806	0	.	31339332	43835822	255,0,0
chr20	31393803	51036836	v808	0	.	31393803	51036836	255,0,0
chr20	31486051	48177974	v812	0	.	31486051	48177974	255,0,0
chr20	31572438	45306928	v813	0	.	31572438	45306928	255,0,0
chr20	31622839	43687706	v816	0	.	31622839	43687706	255,0,0
chr20	31653568	46000938	v817	0	.	31653568	46000938	255,0,0
chr20	31789368	48568929	v358	0	.	31789368	48568929	255,0,0
chr20	31950845	44054349	v351	0	.	31950845	44054349	255,0,0
chr20	32083711	54762418	v822	0	.	32083711	54762418	255,0,0
chr20	32378732	51036836	v824	0	.	32378732	51036836	255,0,0
chr20	32957216	48441507	v794	0	.	32957216	48441507	255,0,0
chr20	33325516	49305363	v830	0	.	33325516	49305363	255,0,0
chr20	34090519	49610797	v833	0	.	34090519	49610797	255,0,0
chr20	34891416	44409252	v835	0	.	34891416	44409252	255,0,0
chr20	34950604	43477423	v836	0	.	34950604	43477423	255,0,0
chr20	35221158	46334921	v837	0	.	35221158	46334921	255,0,0
chr20	35525362	43042950	v841	0	.	35525362	43042950	255,0,0
chr20	35710453	49465402	v842	0	.	35710453	49465402	255,0,0
chr20	35982889	58548352	v330	0	.	35982889	58548352	255,0,0
chr20	41399171	51858193	v849	0	.	41399171	51858193	255,0,0
chr20	44211523	45403348	v351	0	.	44211523	45403348	255,0,0
chr21	15588213	47548347	v855	0	.	15588213	47548347	255,0,0
chr21	28112756	28647859	v132	0	.	28112756	28647859	255,0,0
chr21	45878480	46515421	v873	0	.	45878480	46515421	255,0,0
chr22	22388332	22669748	v70	0	.	22388332	22669748	255,0,0
chr22	22427023	22763526	v530	0	.	22427023	22763526	255,0,0
chr22	22446460	23022027	v209	0	.	22446460	23022027	255,0,0
chr22	22771703	23013007	v887	0	.	22771703	23013007	255,0,0
chr22	22817621	23180608	v369	0	.	22817621	23180608	255,0,0
chr22	22838738	23002699	v155	0	.	22838738	23002699	255,0,0
chr22	25577846	30656635	v890	0	.	25577846	30656635	255,0,0
chr22	28618454	31497879	v892	0	.	28618454	31497879	255,0,0
chr22	28799436	32703072	v893	0	.	28799436	32703072	255,0,0
track name=prev_mSV_neutral description="prev_Uniparental disomy" visibility=4 priority=1 itemRgb="On"
chr1	10001	31732788	r468	0	.	10001	31732788	0,255,0
chr2	10001	6056657	r776	0	.	10001	6056657	0,255,0
chr2	210961510	243102476	r196	0	.	210961510	243102476	0,255,0
chr2	218768422	243102476	r954	0	.	218768422	243102476	0,255,0
chr3	60000	43795005	r155	0	.	60000	43795005	0,255,0
chr7	62763679	96974137	r1105	0	.	62763679	96974137	0,255,0
chr7	97096681	159128663	r1105	0	.	97096681	159128663	0,255,0
chr7	70131300	159128663	r468	0	.	70131300	159128663	0,255,0
chr9	10001	39112964	r586	0	.	10001	39112964	0,255,0
chr11	65790527	134946516	r843	0	.	65790527	134946516	0,255,0
chr12	57195379	133779461	r125	0	.	57195379	133779461	0,255,0
chr13	19058717	115109878	r234	0	.	19058717	115109878	0,255,0
chr13	20656439	115109878	r962	0	.	20656439	115109878	0,255,0
chr14	24233306	107289540	r787	0	.	24233306	107289540	0,255,0
chr14	75384471	107289540	r758	0	.	75384471	107289540	0,255,0
chr16	60001	14657616	r1205	0	.	60001	14657616	0,255,0
chr17	1	18709100	r962	0	.	1	18709100	0,255,0
chr17	1	4778487	r815	0	.	1	4778487	0,255,0
chr17	40086124	81060000	r369	0	.	40086124	81060000	0,255,0
chr17	55652739	81060000	r1007	0	.	55652739	81060000	0,255,0
chr19	43621157	59114839	r670	0	.	43621157	59114839	0,255,0
chr21	32679115	48119895	r138	0	.	32679115	48119895	0,255,0
chr20	22403287	45350580	r191	0	.	22403287	45350580	0,255,0
chr19	28308160	57939619	j1	0	.	28308160	57939619	0,255,0
chr2	33012	27860551	j2	0	.	33012	27860551	0,255,0
chr4	11360	2748663	j2	0	.	11360	2748663	0,255,0
chr2	109525530	243061593	j5	0	.	109525530	243061593	0,255,0
chr11	70864	47500267	j6	0	.	70864	47500267	0,255,0
chr1	2069681	249210707	j7	0	.	2069681	249210707	0,255,0
chr3	93504854	197948027	j7	0	.	93504854	197948027	0,255,0
chr6	60107	28532960	j7	0	.	60107	28532960	0,255,0
chr6	28527854	58780166	j7	0	.	28527854	58780166	0,255,0
chr9	71067802	136047393	j7	0	.	71067802	136047393	0,255,0
chr10	113934	38759994	j7	0	.	113934	38759994	0,255,0
chr13	19031237	115109878	j7	0	.	19031237	115109878	0,255,0
chr14	19229971	62930247	j7	0	.	19229971	62930247	0,255,0
chr14	62930248	107289540	j7	0	.	62930248	107289540	0,255,0
chr17	1	81045269	j7	0	.	1	81045269	0,255,0
chr8	47980835	146304022	j9	0	.	47980835	146304022	0,255,0
chr14	65260227	105921616	j11	0	.	65260227	105921616	0,255,0
chr17	41652878	80151805	j13	0	.	41652878	80151805	0,255,0
chr4	11360	12396389	j14	0	.	11360	12396389	0,255,0
chr9	10001	15310619	j15	0	.	10001	15310619	0,255,0
chr9	15310620	31340536	j15	0	.	15310620	31340536	0,255,0
chr21	27310776	48084989	j16	0	.	27310776	48084989	0,255,0
chr9	10590	8517383	j17	0	.	10590	8517383	0,255,0
chr9	10590	38772575	j18	0	.	10590	38772575	0,255,0
chr1	20141	108198477	j20	0	.	20141	108198477	0,255,0
chr5	27564	180905029	j20	0	.	27564	180905029	0,255,0
chr7	101592038	159122532	j20	0	.	101592038	159122532	0,255,0
chr8	10001	146274708	j20	0	.	10001	146274708	0,255,0
chr9	10590	93409357	j20	0	.	10590	93409357	0,255,0
chr10	44114210	135524321	j20	0	.	44114210	135524321	0,255,0
chr12	147224	133778796	j20	0	.	147224	133778796	0,255,0
chr16	60835	90294753	j20	0	.	60835	90294753	0,255,0
chr17	16473	81060000	j20	0	.	16473	81060000	0,255,0
chr9	10590	37554885	j21	0	.	10590	37554885	0,255,0
chr22	19910716	50491713	j22	0	.	19910716	50491713	0,255,0
chr19	1107035	13144062	j24	0	.	1107035	13144062	0,255,0
chr9	10590	8166523	j28	0	.	10590	8166523	0,255,0
chr11	70864	45639728	j30	0	.	70864	45639728	0,255,0
chr3	162164626	197918149	j31	0	.	162164626	197918149	0,255,0
chr13	19031237	115108993	j32	0	.	19031237	115108993	0,255,0
chr4	84800475	191028879	j33	0	.	84800475	191028879	0,255,0
chr1	20141	15489884	j35	0	.	20141	15489884	0,255,0
chr6	165391	25736678	j36	0	.	165391	25736678	0,255,0
chr11	133495	14865666	j37	0	.	133495	14865666	0,255,0
chr17	16473	81045269	j39	0	.	16473	81045269	0,255,0
chr20	63244	17755356	j40	0	.	63244	17755356	0,255,0
chr5	73076511	180010639	j41	0	.	73076511	180010639	0,255,0
chr14	24929871	107287663	j42	0	.	24929871	107287663	0,255,0
chr11	133495	45359713	j43	0	.	133495	45359713	0,255,0
chr9	516413	33106619	j46	0	.	516413	33106619	0,255,0
chr10	127197908	135524321	j47	0	.	127197908	135524321	0,255,0
chr18	12842	7105988	j48	0	.	12842	7105988	0,255,0
chr14	66578202	107287663	j51	0	.	66578202	107287663	0,255,0
chr1	20141	26327751	j52	0	.	20141	26327751	0,255,0
chr9	10590	38704680	j54	0	.	10590	38704680	0,255,0
chr11	68156820	134934063	j55	0	.	68156820	134934063	0,255,0
chr9	10590	36314566	j56	0	.	10590	36314566	0,255,0
chr9	10590	32461331	j58	0	.	10590	32461331	0,255,0
chr11	70353848	134940416	j59	0	.	70353848	134940416	0,255,0
chr19	95981	6948841	j59	0	.	95981	6948841	0,255,0
chr5	77984365	180905029	j60	0	.	77984365	180905029	0,255,0
chr9	46587	27821606	j63	0	.	46587	27821606	0,255,0
chr22	22321158	51004053	j63	0	.	22321158	51004053	0,255,0
chr1	20141	249210707	j64	0	.	20141	249210707	0,255,0
chr3	63411	89317310	j64	0	.	63411	89317310	0,255,0
chr4	10001	191029082	j64	0	.	10001	191029082	0,255,0
chr5	27564	88620309	j64	0	.	27564	88620309	0,255,0
chr5	107781712	180905029	j64	0	.	107781712	180905029	0,255,0
chr9	10590	141088641	j64	0	.	10590	141088641	0,255,0
chr11	70864	134940416	j64	0	.	70864	134940416	0,255,0
chr12	49270097	133778796	j64	0	.	49270097	133778796	0,255,0
chr13	19031237	115108993	j64	0	.	19031237	115108993	0,255,0
chr15	22498636	102520740	j64	0	.	22498636	102520740	0,255,0
chr16	60835	90294632	j64	0	.	60835	90294632	0,255,0
chr17	16473	81045269	j64	0	.	16473	81045269	0,255,0
chr18	69836	14890540	j64	0	.	69836	14890540	0,255,0
chr20	63244	29893636	j64	0	.	63244	29893636	0,255,0
chr21	15078129	48084989	j64	0	.	15078129	48084989	0,255,0
chr17	41964083	81041077	j69	0	.	41964083	81041077	0,255,0
chr11	198510	37683183	j71	0	.	198510	37683183	0,255,0
chr9	10590	32569145	j72	0	.	10590	32569145	0,255,0
chr9	329462	36422430	j74	0	.	329462	36422430	0,255,0
chr9	46587	34146645	j76	0	.	46587	34146645	0,255,0
chr7	37445	159119486	j77	0	.	37445	159119486	0,255,0
chr9	71183181	141088641	j80	0	.	71183181	141088641	0,255,0
chr9	70494299	141088641	j83	0	.	70494299	141088641	0,255,0
chr9	255226	15010000	j84	0	.	255226	15010000	0,255,0
chr9	15010001	23957501	j84	0	.	15010001	23957501	0,255,0
chr4	89665782	191028879	j86	0	.	89665782	191028879	0,255,0
chr14	36673875	107287663	j87	0	.	36673875	107287663	0,255,0
chr5	59895123	180905029	j88	0	.	59895123	180905029	0,255,0
chr7	10238	25624089	j89	0	.	10238	25624089	0,255,0
chr9	478153	38678451	j92	0	.	478153	38678451	0,255,0
chr16	46892499	90149922	j94	0	.	46892499	90149922	0,255,0
chr9	46587	17078922	j97	0	.	46587	17078922	0,255,0
chr11	121364922	134940416	j99	0	.	121364922	134940416	0,255,0
chr19	266034	6483465	j103	0	.	266034	6483465	0,255,0
chr9	791858	25690311	j106	0	.	791858	25690311	0,255,0
chr3	63411	39562166	j109	0	.	63411	39562166	0,255,0
chr9	46587	32563914	j111	0	.	46587	32563914	0,255,0
chr9	10590	26710303	j113	0	.	10590	26710303	0,255,0
chr4	83350954	191018260	j114	0	.	83350954	191018260	0,255,0
chr21	32855150	48084989	j117	0	.	32855150	48084989	0,255,0
chr4	79925104	191018260	j119	0	.	79925104	191018260	0,255,0
chr14	21927638	107287663	j120	0	.	21927638	107287663	0,255,0
chr15	78055479	102506108	j122	0	.	78055479	102506108	0,255,0
chr2	18674	5541853	j123	0	.	18674	5541853	0,255,0
chr1	145533175	249218992	j125	0	.	145533175	249218992	0,255,0
chr14	28086730	105591377	j127	0	.	28086730	105591377	0,255,0
chr17	8547	7685748	j128	0	.	8547	7685748	0,255,0
chr16	46385801	90291153	j131	0	.	46385801	90291153	0,255,0
chr16	60001	27926834	j134	0	.	60001	27926834	0,255,0
chr17	51088	15236321	j136	0	.	51088	15236321	0,255,0
chr9	46587	34415648	j137	0	.	46587	34415648	0,255,0
chr11	70864	17440473	j139	0	.	70864	17440473	0,255,0
chr1	20141	63805122	j140	0	.	20141	63805122	0,255,0
chr13	34825686	115105020	j142	0	.	34825686	115105020	0,255,0
chr17	16473	21490090	j143	0	.	16473	21490090	0,255,0
chr11	70864	33929348	j145	0	.	70864	33929348	0,255,0
chr18	72984937	78015180	j147	0	.	72984937	78015180	0,255,0
chr1	20141	11614268	j150	0	.	20141	11614268	0,255,0
chr15	28415850	102506108	j151	0	.	28415850	102506108	0,255,0
chr14	19000000	31930249	j152	0	.	19000000	31930249	0,255,0
chr14	31930250	105168414	j152	0	.	31930250	105168414	0,255,0
chr17	16473	81060000	j155	0	.	16473	81060000	0,255,0
chr9	10590	29748884	j156	0	.	10590	29748884	0,255,0
chr12	38148465	133779375	j158	0	.	38148465	133779375	0,255,0
chr6	165391	27480917	j162	0	.	165391	27480917	0,255,0
chr22	22125679	51121368	j164	0	.	22125679	51121368	0,255,0
chr2	33012	64522536	j165	0	.	33012	64522536	0,255,0
chr19	95981	4049000	j166	0	.	95981	4049000	0,255,0
chr7	63549821	159119486	j167	0	.	63549821	159119486	0,255,0
chr11	198510	30761727	j168	0	.	198510	30761727	0,255,0
chr13	23228060	115105020	j170	0	.	23228060	115105020	0,255,0
chr17	75350095	80456621	j172	0	.	75350095	80456621	0,255,0
chr13	19024259	115109878	j173	0	.	19024259	115109878	0,255,0
chr9	46587	33925676	j176	0	.	46587	33925676	0,255,0
chr1	2176038	30327413	j177	0	.	2176038	30327413	0,255,0
chr7	70354372	159119486	j177	0	.	70354372	159119486	0,255,0
chr11	133495	15221092	j180	0	.	133495	15221092	0,255,0
chr19	266034	24208160	j181	0	.	266034	24208160	0,255,0
chr4	83514071	191018260	j183	0	.	83514071	191018260	0,255,0
chr7	122819879	138657707	j184	0	.	122819879	138657707	0,255,0
chr7	145145326	147868281	j184	0	.	145145326	147868281	0,255,0
chr19	95981	59110628	j184	0	.	95981	59110628	0,255,0
chr21	33040162	48111114	j189	0	.	33040162	48111114	0,255,0
chr2	211112436	243061510	j190	0	.	211112436	243061510	0,255,0
chr14	56883760	107287663	j192	0	.	56883760	107287663	0,255,0
chr17	55794219	81060000	j196	0	.	55794219	81060000	0,255,0
chr1	20141	112121706	j198	0	.	20141	112121706	0,255,0
chr14	75384471	107287663	j200	0	.	75384471	107287663	0,255,0
chr4	17764	4414290	j203	0	.	17764	4414290	0,255,0
chr15	39213172	102398060	j205	0	.	39213172	102398060	0,255,0
chr9	46587	28004206	j207	0	.	46587	28004206	0,255,0
chr9	46587	4860964	j209	0	.	46587	4860964	0,255,0
chr5	134517936	180904455	j212	0	.	134517936	180904455	0,255,0
chr22	16076412	51215613	j213	0	.	16076412	51215613	0,255,0
chr1	20141	10597551	j215	0	.	20141	10597551	0,255,0
chr11	68593258	134940416	j217	0	.	68593258	134940416	0,255,0
chr1	2379248	114682001	j218	0	.	2379248	114682001	0,255,0
chr2	29443	63171045	j221	0	.	29443	63171045	0,255,0
chr2	33012	58503341	j224	0	.	33012	58503341	0,255,0
chr22	18620000	51215613	j228	0	.	18620000	51215613	0,255,0
chr4	72405132	191028879	j230	0	.	72405132	191028879	0,255,0
chr22	16912889	51095002	j231	0	.	16912889	51095002	0,255,0
chr16	49528199	90291153	j233	0	.	49528199	90291153	0,255,0
chr9	579035	33106619	j234	0	.	579035	33106619	0,255,0
chr14	22930160	105928955	j235	0	.	22930160	105928955	0,255,0
chr17	15521	7893174	j238	0	.	15521	7893174	0,255,0
chr17	3587	4744823	j239	0	.	3587	4744823	0,255,0
chr5	94746513	113690176	j240	0	.	94746513	113690176	0,255,0
chr12	54443090	133778796	j246	0	.	54443090	133778796	0,255,0
chr1	20141	12678741	j247	0	.	20141	12678741	0,255,0
chr5	140955777	180690937	j248	0	.	140955777	180690937	0,255,0
chr11	65294830	134940416	j249	0	.	65294830	134940416	0,255,0
chr11	68461145	134940416	j250	0	.	68461145	134940416	0,255,0
chr20	34817545	62955713	j251	0	.	34817545	62955713	0,255,0
chr20	63244	23941868	j252	0	.	63244	23941868	0,255,0
chr2	96336273	243044147	j256	0	.	96336273	243044147	0,255,0
chr19	44004419	59000273	j257	0	.	44004419	59000273	0,255,0
chr9	46587	28028549	j258	0	.	46587	28028549	0,255,0
chr14	40694346	107274052	j262	0	.	40694346	107274052	0,255,0
chr17	38078939	42644473	j263	0	.	38078939	42644473	0,255,0
chr17	42644474	81041077	j263	0	.	42644474	81041077	0,255,0
chr17	1	20059408	j265	0	.	1	20059408	0,255,0
chr6	145328069	170909002	j270	0	.	145328069	170909002	0,255,0
chr1	20141	114680913	j274	0	.	20141	114680913	0,255,0
chr9	46587	7604979	j277	0	.	46587	7604979	0,255,0
chr9	7605884	23646551	j277	0	.	7605884	23646551	0,255,0
chr11	63587313	134940416	j278	0	.	63587313	134940416	0,255,0
chr1	752566	51413205	j280	0	.	752566	51413205	0,255,0
chr22	17643546	51215613	j281	0	.	17643546	51215613	0,255,0
chr16	49047944	90291153	j282	0	.	49047944	90291153	0,255,0
chr18	19046002	78016181	j283	0	.	19046002	78016181	0,255,0
chr17	64126960	81060000	j285	0	.	64126960	81060000	0,255,0
chr5	49884221	180690937	j289	0	.	49884221	180690937	0,255,0
chr1	20141	97940170	j291	0	.	20141	97940170	0,255,0
chr7	94311824	158921667	j292	0	.	94311824	158921667	0,255,0
chr7	92538889	159119486	j295	0	.	92538889	159119486	0,255,0
chr14	57931920	107287663	j296	0	.	57931920	107287663	0,255,0
chr9	46587	23073801	j299	0	.	46587	23073801	0,255,0
chr13	24945739	115108993	j300	0	.	24945739	115108993	0,255,0
chr22	22519771	51215613	j302	0	.	22519771	51215613	0,255,0
chr7	63716895	97162064	j303	0	.	63716895	97162064	0,255,0
chr7	97162065	159119486	j303	0	.	97162065	159119486	0,255,0
chr13	20700859	115105020	j304	0	.	20700859	115105020	0,255,0
chr13	20700859	115105020	j304	0	.	20700859	115105020	0,255,0
chr1	802566	61110718	j306	0	.	802566	61110718	0,255,0
chr16	97354	31860399	j307	0	.	97354	31860399	0,255,0
chr15	22778880	102503340	j309	0	.	22778880	102503340	0,255,0
chr17	15521	22194839	j310	0	.	15521	22194839	0,255,0
chr15	20025768	102503340	j312	0	.	20025768	102503340	0,255,0
chr9	71513962	141105225	j314	0	.	71513962	141105225	0,255,0
chr22	18209613	51215613	j315	0	.	18209613	51215613	0,255,0
chr14	24979213	105085077	j318	0	.	24979213	105085077	0,255,0
chr5	91995589	180904455	j321	0	.	91995589	180904455	0,255,0
chr5	54964243	180905260	j322	0	.	54964243	180905260	0,255,0
chr2	29443	46291906	j323	0	.	29443	46291906	0,255,0
chr11	72335500	134940416	j327	0	.	72335500	134940416	0,255,0
chr16	60835	4083105	j328	0	.	60835	4083105	0,255,0
chr9	46587	39010000	j332	0	.	46587	39010000	0,255,0
chr11	78443235	134940416	j333	0	.	78443235	134940416	0,255,0
chr6	790296	28754520	j338	0	.	790296	28754520	0,255,0
chr9	46587	38755802	j340	0	.	46587	38755802	0,255,0
chr14	30604166	107287663	j342	0	.	30604166	107287663	0,255,0
chr9	46587	27107349	j343	0	.	46587	27107349	0,255,0
chr14	22930160	107287663	j345	0	.	22930160	107287663	0,255,0
chr14	27467145	107287663	j348	0	.	27467145	107287663	0,255,0
chr19	95981	18206681	j348	0	.	95981	18206681	0,255,0
chr9	71113835	141027939	j349	0	.	71113835	141027939	0,255,0
chr1	145547963	249210707	j350	0	.	145547963	249210707	0,255,0
chr4	135019690	190122932	j352	0	.	135019690	190122932	0,255,0
chr5	150503337	180690937	j354	0	.	150503337	180690937	0,255,0
chr9	134510179	139163955	j355	0	.	134510179	139163955	0,255,0
chr1	145379658	247828797	j358	0	.	145379658	247828797	0,255,0
chr9	10590	27723858	j359	0	.	10590	27723858	0,255,0
chr22	32860250	51215613	j361	0	.	32860250	51215613	0,255,0
chr1	145507826	249219320	j363	0	.	145507826	249219320	0,255,0
chr22	18969404	51215613	j364	0	.	18969404	51215613	0,255,0
chr13	20674044	115105020	j367	0	.	20674044	115105020	0,255,0
chr17	3587	19059275	j367	0	.	3587	19059275	0,255,0
chr16	60001	14671509	j369	0	.	60001	14671509	0,255,0
chr3	131837832	144884332	j370	0	.	131837832	144884332	0,255,0
chr3	144887193	165200700	j370	0	.	144887193	165200700	0,255,0
chr3	165203769	197813975	j370	0	.	165203769	197813975	0,255,0
chr14	66028446	107287663	j370	0	.	66028446	107287663	0,255,0
chr1	752566	120344398	j372	0	.	752566	120344398	0,255,0
chr1	20141	11024637	j373	0	.	20141	11024637	0,255,0
chr11	133495	44110690	j375	0	.	133495	44110690	0,255,0
chr4	54382119	191018260	j377	0	.	54382119	191018260	0,255,0
chr11	64028548	134940416	j379	0	.	64028548	134940416	0,255,0
chr1	802566	74110229	j380	0	.	802566	74110229	0,255,0
chr5	92201702	180904455	j381	0	.	92201702	180904455	0,255,0
chr12	46591337	133778796	j382	0	.	46591337	133778796	0,255,0
chr13	25084316	115103150	j384	0	.	25084316	115103150	0,255,0
chr1	20141	6744709	j385	0	.	20141	6744709	0,255,0
chr18	54649293	77997052	j386	0	.	54649293	77997052	0,255,0
chr3	141712708	197813975	j387	0	.	141712708	197813975	0,255,0
chr17	61601945	81060000	j388	0	.	61601945	81060000	0,255,0
chr16	83288513	90291153	j389	0	.	83288513	90291153	0,255,0
chr11	67765056	134940416	j393	0	.	67765056	134940416	0,255,0
chr14	55373670	107287663	j394	0	.	55373670	107287663	0,255,0
chr9	46587	28010000	j395	0	.	46587	28010000	0,255,0
chr9	28010001	37790127	j395	0	.	28010001	37790127	0,255,0
chr14	25942829	107287663	j396	0	.	25942829	107287663	0,255,0
chr22	18737621	51215613	j397	0	.	18737621	51215613	0,255,0
chr9	46587	35531423	j398	0	.	46587	35531423	0,255,0
chr4	68748670	191018260	j403	0	.	68748670	191018260	0,255,0
chr6	67804671	171043909	j404	0	.	67804671	171043909	0,255,0
chr3	123336982	197918149	j406	0	.	123336982	197918149	0,255,0
chr14	20213937	107287663	j412	0	.	20213937	107287663	0,255,0
chr14	27262305	107287663	j414	0	.	27262305	107287663	0,255,0
chr15	62113140	102398060	j415	0	.	62113140	102398060	0,255,0
chr4	52870957	191018260	j417	0	.	52870957	191018260	0,255,0
chr1	158367644	249219320	j418	0	.	158367644	249219320	0,255,0
chr22	16912889	51095002	j419	0	.	16912889	51095002	0,255,0
chr2	18856	48597559	j422	0	.	18856	48597559	0,255,0
chr9	46587	39260000	j423	0	.	46587	39260000	0,255,0
chr1	752566	94267759	j425	0	.	752566	94267759	0,255,0
chr9	46587	6739489	j426	0	.	46587	6739489	0,255,0
chr19	46975167	59087479	j427	0	.	46975167	59087479	0,255,0
chr9	46587	34010000	j428	0	.	46587	34010000	0,255,0
chr16	97354	30903679	j431	0	.	97354	30903679	0,255,0
chr9	137903343	141027939	j433	0	.	137903343	141027939	0,255,0
chr11	70864	46245361	j437	0	.	70864	46245361	0,255,0
chr9	71239400	141027939	j438	0	.	71239400	141027939	0,255,0
chr4	10001	7531319	j439	0	.	10001	7531319	0,255,0
chr9	46587	36110806	j440	0	.	46587	36110806	0,255,0
chr16	48308087	90291153	j441	0	.	48308087	90291153	0,255,0
chr22	17050252	51187373	j446	0	.	17050252	51187373	0,255,0
chr22	29924825	51215613	j449	0	.	29924825	51215613	0,255,0
chr13	27397951	115105020	j451	0	.	27397951	115105020	0,255,0
chr2	219660644	243061510	j453	0	.	219660644	243061510	0,255,0
chr14	21102432	107287663	j455	0	.	21102432	107287663	0,255,0
chr1	20141	112694720	j456	0	.	20141	112694720	0,255,0
chr3	61044	43303296	j457	0	.	61044	43303296	0,255,0
chr15	20161372	102398060	j461	0	.	20161372	102398060	0,255,0
chr14	61626117	107287663	j462	0	.	61626117	107287663	0,255,0
chr14	21480443	107287663	j463	0	.	21480443	107287663	0,255,0
chr22	22571854	49595560	j467	0	.	22571854	49595560	0,255,0
chr17	41176688	81060000	j468	0	.	41176688	81060000	0,255,0
chr12	193818	133778796	j472	0	.	193818	133778796	0,255,0
chr15	61212708	102398060	j473	0	.	61212708	102398060	0,255,0
chr9	46587	28010000	j475	0	.	46587	28010000	0,255,0
chr9	46587	37733977	j476	0	.	46587	37733977	0,255,0
chr16	84780	28065353	j477	0	.	84780	28065353	0,255,0
chr20	30235302	62912463	j479	0	.	30235302	62912463	0,255,0
chr4	88264614	191018260	j480	0	.	88264614	191018260	0,255,0
chr5	176761535	180904455	j481	0	.	176761535	180904455	0,255,0
chr14	20404091	107287663	j482	0	.	20404091	107287663	0,255,0
chr12	53970454	133778796	j484	0	.	53970454	133778796	0,255,0
chr17	21005471	26485069	j485	0	.	21005471	26485069	0,255,0
chr14	81840092	107287663	j488	0	.	81840092	107287663	0,255,0
chr18	10274	14978677	j490	0	.	10274	14978677	0,255,0
chr14	19000422	107287663	j491	0	.	19000422	107287663	0,255,0
chr11	64243424	134940416	j492	0	.	64243424	134940416	0,255,0
chr11	62841734	134940416	j497	0	.	62841734	134940416	0,255,0
chr21	35078130	48111114	j498	0	.	35078130	48111114	0,255,0
chr4	82935616	190927132	j499	0	.	82935616	190927132	0,255,0
chr4	84498679	190927132	j501	0	.	84498679	190927132	0,255,0
chr14	36863093	107287663	j502	0	.	36863093	107287663	0,255,0
chr15	97950246	102503340	j503	0	.	97950246	102503340	0,255,0
chr14	42068689	107287663	j505	0	.	42068689	107287663	0,255,0
chr9	46587	28042803	j506	0	.	46587	28042803	0,255,0
chr7	99294472	159119486	j510	0	.	99294472	159119486	0,255,0
chr4	87055379	190927132	j511	0	.	87055379	190927132	0,255,0
chr14	100355291	107287663	j512	0	.	100355291	107287663	0,255,0
chr14	23930160	107287663	j513	0	.	23930160	107287663	0,255,0
chr8	97429366	146293414	j514	0	.	97429366	146293414	0,255,0
chr1	752566	119026090	j515	0	.	752566	119026090	0,255,0
chr17	45377577	81041077	j517	0	.	45377577	81041077	0,255,0
chr19	266034	6483465	l1	0	.	266034	6483465	0,255,0
chr16	46888411	90066936	l2	0	.	46888411	90066936	0,255,0
chr14	58794001	107226016	l3	0	.	58794001	107226016	0,255,0
chr12	61460392	133639659	l6	0	.	61460392	133639659	0,255,0
chr14	20404091	107056354	l7	0	.	20404091	107056354	0,255,0
chr22	23614625	48271771	l8	0	.	23614625	48271771	0,255,0
chr6	190044	37761564	l14	0	.	190044	37761564	0,255,0
chr22	47062894	51181759	l15	0	.	47062894	51181759	0,255,0
chr7	100532733	158920185	l17	0	.	100532733	158920185	0,255,0
chr5	27564	41560079	l19	0	.	27564	41560079	0,255,0
chr13	19529644	114886976	l20	0	.	19529644	114886976	0,255,0
chr13	20687860	115086044	l22	0	.	20687860	115086044	0,255,0
chr4	84070303	190690945	l24	0	.	84070303	190690945	0,255,0
chr9	46587	15458921	l27	0	.	46587	15458921	0,255,0
chr9	40355	34151463	l28	0	.	40355	34151463	0,255,0
chr9	34151463	38725996	l28	0	.	34151463	38725996	0,255,0
chr1	752566	52165225	l29	0	.	752566	52165225	0,255,0
chr9	92012720	141017352	l32	0	.	92012720	141017352	0,255,0
chr9	71013800	141018423	l33	0	.	71013800	141018423	0,255,0
chr3	107626	197813975	l35	0	.	107626	197813975	0,255,0
chr12	54300785	133778796	l39	0	.	54300785	133778796	0,255,0
chr11	134399760	134940416	l41	0	.	134399760	134940416	0,255,0
chr15	45099142	102305129	l44	0	.	45099142	102305129	0,255,0
chr11	199256	10747431	l47	0	.	199256	10747431	0,255,0
chr16	96215	28616665	l49	0	.	96215	28616665	0,255,0
chr1	1094738	121236110	l54	0	.	1094738	121236110	0,255,0
chr14	27795201	106926025	l59	0	.	27795201	106926025	0,255,0
chr14	21932592	107274052	l60	0	.	21932592	107274052	0,255,0
chr12	111590492	133770975	l61	0	.	111590492	133770975	0,255,0
chr12	37860597	133762209	l62	0	.	37860597	133762209	0,255,0
chr16	105320	29283230	l63	0	.	105320	29283230	0,255,0
chr11	60521225	77941771	l66	0	.	60521225	77941771	0,255,0
chr11	77973182	134938847	l66	0	.	77973182	134938847	0,255,0
chr11	62625512	134940416	l69	0	.	62625512	134940416	0,255,0
chr1	145533175	249122243	l73	0	.	145533175	249122243	0,255,0
chr19	38515280	59093464	l76	0	.	38515280	59093464	0,255,0
chr11	204228	4126009	l77	0	.	204228	4126009	0,255,0
chr17	53011	15644506	l80	0	.	53011	15644506	0,255,0
chr13	24373930	115103529	l82	0	.	24373930	115103529	0,255,0
chr2	18674	45167570	l83	0	.	18674	45167570	0,255,0
chr9	69967041	141076883	l84	0	.	69967041	141076883	0,255,0
chr11	199256	26009917	l89	0	.	199256	26009917	0,255,0
chr7	125717914	159118443	l90	0	.	125717914	159118443	0,255,0
chr12	125877757	133530772	l92	0	.	125877757	133530772	0,255,0
chr21	16691926	48084989	l100	0	.	16691926	48084989	0,255,0
chr14	20425051	107282437	l101	0	.	20425051	107282437	0,255,0
chr14	69749097	105932544	l103	0	.	69749097	105932544	0,255,0
chr17	30862405	81041077	l105	0	.	30862405	81041077	0,255,0
chr1	244902468	249141454	l108	0	.	244902468	249141454	0,255,0
chr9	70984372	141066491	l110	0	.	70984372	141066491	0,255,0
chr15	39113061	102369711	l113	0	.	39113061	102369711	0,255,0
chr5	169450045	180690937	l114	0	.	169450045	180690937	0,255,0
chr9	208549	36565438	l117	0	.	208549	36565438	0,255,0
chr13	19210426	115043016	l117	0	.	19210426	115043016	0,255,0
chr2	29443	63845484	l123	0	.	29443	63845484	0,255,0
chr13	20715801	115091399	l124	0	.	20715801	115091399	0,255,0
chr1	144954851	248496863	l125	0	.	144954851	248496863	0,255,0
chr11	202856	30851623	l126	0	.	202856	30851623	0,255,0
chr14	20213937	107274052	l127	0	.	20213937	107274052	0,255,0
chr1	752566	94689734	l128	0	.	752566	94689734	0,255,0
chr11	120515734	134940416	l134	0	.	120515734	134940416	0,255,0
chr14	39605542	107287663	l136	0	.	39605542	107287663	0,255,0
chr22	39977211	51151724	l137	0	.	39977211	51151724	0,255,0
chr9	6450183	25878901	l140	0	.	6450183	25878901	0,255,0
chr9	26239410	35870001	l140	0	.	26239410	35870001	0,255,0
chr9	36099871	36315900	l140	0	.	36099871	36315900	0,255,0
chr9	36722345	38772575	l140	0	.	36722345	38772575	0,255,0
chr12	130626963	133522929	l143	0	.	130626963	133522929	0,255,0
chr14	72917326	105974781	l145	0	.	72917326	105974781	0,255,0
chr16	225653	16859801	l148	0	.	225653	16859801	0,255,0
chr6	192106	27480227	l150	0	.	192106	27480227	0,255,0
chr4	84008262	190838050	l151	0	.	84008262	190838050	0,255,0
chr11	199256	41103473	l155	0	.	199256	41103473	0,255,0
chr16	97354	14697698	l156	0	.	97354	14697698	0,255,0
chr17	37828745	42674912	l157	0	.	37828745	42674912	0,255,0
chr17	42885466	80974162	l157	0	.	42885466	80974162	0,255,0
chr14	40193740	107274052	l159	0	.	40193740	107274052	0,255,0
chr11	64948277	134928602	l164	0	.	64948277	134928602	0,255,0
chr14	90815342	107287663	l165	0	.	90815342	107287663	0,255,0
chr6	188937	32893102	l166	0	.	188937	32893102	0,255,0
chr6	32900718	36673510	l166	0	.	32900718	36673510	0,255,0
chr6	36673510	52439859	l166	0	.	36673510	52439859	0,255,0
chr15	21097124	102385044	l167	0	.	21097124	102385044	0,255,0
chr17	41465867	81041077	l168	0	.	41465867	81041077	0,255,0
chr8	103200931	146239140	l174	0	.	103200931	146239140	0,255,0
chr9	205964	28101541	l174	0	.	205964	28101541	0,255,0
chr15	28364059	102400037	l176	0	.	28364059	102400037	0,255,0
chr2	38938	64565352	l177	0	.	38938	64565352	0,255,0
chr11	204228	47365199	l179	0	.	204228	47365199	0,255,0
chr19	45623626	59070916	l180	0	.	45623626	59070916	0,255,0
chr4	55054156	190927132	l182	0	.	55054156	190927132	0,255,0
chr14	20305431	107287663	l185	0	.	20305431	107287663	0,255,0
chr15	97085431	102397836	l190	0	.	97085431	102397836	0,255,0
chr3	131837832	141190538	l198	0	.	131837832	141190538	0,255,0
chr3	141237859	197780227	l198	0	.	141237859	197780227	0,255,0
chr9	542865	35446386	l201	0	.	542865	35446386	0,255,0
chr14	30137407	107287663	l203	0	.	30137407	107287663	0,255,0
chr4	54256478	190939665	l208	0	.	54256478	190939665	0,255,0
chr1	752566	52654408	l210	0	.	752566	52654408	0,255,0
chr1	52713034	86549498	l210	0	.	52713034	86549498	0,255,0
chr14	50342951	105974781	l211	0	.	50342951	105974781	0,255,0
chr17	108420	21810779	l213	0	.	108420	21810779	0,255,0
chr17	41079374	81046413	l214	0	.	41079374	81046413	0,255,0
chr12	58498926	133770975	l216	0	.	58498926	133770975	0,255,0
chr19	266034	24490299	l222	0	.	266034	24490299	0,255,0
chr9	204201	35664624	l224	0	.	204201	35664624	0,255,0
chr11	201027	33428255	l225	0	.	201027	33428255	0,255,0
chr11	65927773	134752714	l227	0	.	65927773	134752714	0,255,0
chr11	66058082	134938847	l229	0	.	66058082	134938847	0,255,0
chr1	203651927	249172187	l232	0	.	203651927	249172187	0,255,0
chr17	27562990	81025393	l234	0	.	27562990	81025393	0,255,0
chr4	82134787	190927132	l238	0	.	82134787	190927132	0,255,0
chr9	71040170	141027939	l241	0	.	71040170	141027939	0,255,0
chr2	50814	89128221	l246	0	.	50814	89128221	0,255,0
chr5	170817415	180690937	l248	0	.	170817415	180690937	0,255,0
chr5	148990213	180633954	l249	0	.	148990213	180633954	0,255,0
chr22	18967371	51151724	l251	0	.	18967371	51151724	0,255,0
chr3	125353490	197813975	l252	0	.	125353490	197813975	0,255,0
chr8	100812300	146293414	l254	0	.	100812300	146293414	0,255,0
chr9	71239400	141027939	l256	0	.	71239400	141027939	0,255,0
chr3	95973	32499736	l258	0	.	95973	32499736	0,255,0
chr3	125278095	197780227	l259	0	.	125278095	197780227	0,255,0
chr17	45367	13949828	l262	0	.	45367	13949828	0,255,0
chr20	68749	22327414	l263	0	.	68749	22327414	0,255,0
chr14	99892618	107274052	l264	0	.	99892618	107274052	0,255,0
chr1	1018704	16844848	l268	0	.	1018704	16844848	0,255,0
chr20	29904377	62900717	l269	0	.	29904377	62900717	0,255,0
chr13	51711436	114886976	l272	0	.	51711436	114886976	0,255,0
chr3	89412	32477072	l276	0	.	89412	32477072	0,255,0
chr19	34820159	58992896	l276	0	.	34820159	58992896	0,255,0
chr14	95554142	107287663	l280	0	.	95554142	107287663	0,255,0
chr9	71076937	141076883	l281	0	.	71076937	141076883	0,255,0
chr15	20176300	102397836	l288	0	.	20176300	102397836	0,255,0
chr14	27262305	107274052	l291	0	.	27262305	107274052	0,255,0
chr9	216124	5579213	l293	0	.	216124	5579213	0,255,0
chr9	5666181	24102399	l293	0	.	5666181	24102399	0,255,0
chr17	3587	12695750	l294	0	.	3587	12695750	0,255,0
chr11	63907079	134940416	l295	0	.	63907079	134940416	0,255,0
chr11	62789131	134940416	l296	0	.	62789131	134940416	0,255,0
chr22	22430229	51188282	l297	0	.	22430229	51188282	0,255,0
chr6	144945830	170888208	l301	0	.	144945830	170888208	0,255,0
chr20	69094	23271822	l302	0	.	69094	23271822	0,255,0
chr3	223681	6874819	l310	0	.	223681	6874819	0,255,0
chr2	170626325	242942878	l314	0	.	170626325	242942878	0,255,0
chr12	55466583	133777645	l319	0	.	55466583	133777645	0,255,0
chr16	46584098	90102384	l320	0	.	46584098	90102384	0,255,0
chr2	169078534	242976880	l321	0	.	169078534	242976880	0,255,0
chr15	21097124	102397836	l322	0	.	21097124	102397836	0,255,0
chr2	33012	243005277	l330	0	.	33012	243005277	0,255,0
chr9	208549	28145962	l337	0	.	208549	28145962	0,255,0
chr9	28202092	36295756	l337	0	.	28202092	36295756	0,255,0
chr14	21461502	107287663	l344	0	.	21461502	107287663	0,255,0
chr22	22349088	51109992	l346	0	.	22349088	51109992	0,255,0
chr11	218613	16211343	l349	0	.	218613	16211343	0,255,0
chr18	46431	2544356	l350	0	.	46431	2544356	0,255,0
chr14	57180714	107287663	l351	0	.	57180714	107287663	0,255,0
chr2	170616	46082995	l352	0	.	170616	46082995	0,255,0
chr2	100190	243044147	l356	0	.	100190	243044147	0,255,0
chr11	64184735	134928602	l357	0	.	64184735	134928602	0,255,0
chr4	80305179	190793847	l359	0	.	80305179	190793847	0,255,0
chr9	46587	35905966	l361	0	.	46587	35905966	0,255,0
chr9	46587	39109101	l362	0	.	46587	39109101	0,255,0
chr13	109640054	115064482	l364	0	.	109640054	115064482	0,255,0
chr16	58668844	90044028	l367	0	.	58668844	90044028	0,255,0
chr2	218536449	243044147	l370	0	.	218536449	243044147	0,255,0
chr16	88904800	90113107	l373	0	.	88904800	90113107	0,255,0
chr14	92859858	107283105	l375	0	.	92859858	107283105	0,255,0
chr15	34641699	102397836	l380	0	.	34641699	102397836	0,255,0
chr19	366451	24303423	l384	0	.	366451	24303423	0,255,0
chr6	189113	51087083	l388	0	.	189113	51087083	0,255,0
chr15	75948671	102397836	l388	0	.	75948671	102397836	0,255,0
chr5	49582750	180565125	l392	0	.	49582750	180565125	0,255,0
chr4	56905444	190939665	l395	0	.	56905444	190939665	0,255,0
chr14	93068516	107274052	l398	0	.	93068516	107274052	0,255,0
chr20	35507542	62912463	l404	0	.	35507542	62912463	0,255,0
chr1	721290	105955393	b11	0	.	721290	105955393	0,255,0
chr1	721290	12925300	b23	0	.	721290	12925300	0,255,0
chr1	721290	120552346	b30	0	.	721290	120552346	0,255,0
chr1	146533376	249154567	b43	0	.	146533376	249154567	0,255,0
chr3	69244	31024996	b29	0	.	69244	31024996	0,255,0
chr4	52660117	190711136	b42	0	.	52660117	190711136	0,255,0
chr6	162190	26141375	b34	0	.	162190	26141375	0,255,0
chr7	43259	159086804	b22	0	.	43259	159086804	0,255,0
chr9	133732752	141026318	b1	0	.	133732752	141026318	0,255,0
chr9	71810180	141026318	b2	0	.	71810180	141026318	0,255,0
chr9	217597	17869637	b16	0	.	217597	17869637	0,255,0
chr9	217597	27802267	b26	0	.	217597	27802267	0,255,0
chr9	217597	20010000	b28	0	.	217597	20010000	0,255,0
chr9	217597	24134094	b32	0	.	217597	24134094	0,255,0
chr9	217597	28385612	b40	0	.	217597	28385612	0,255,0
chr10	98010010	135427302	b6	0	.	98010010	135427302	0,255,0
chr13	33485476	115074878	b25	0	.	33485476	115074878	0,255,0
chr14	20233527	107192302	b27	0	.	20233527	107192302	0,255,0
chr15	22498636	102388692	b41	0	.	22498636	102388692	0,255,0
chr16	48442499	90109519	b17	0	.	48442499	90109519	0,255,0
chr17	52467	11187712	b12	0	.	52467	11187712	0,255,0
chr17	52467	5757550	b24	0	.	52467	5757550	0,255,0
chr21	33578129	48095858	b35	0	.	33578129	48095858	0,255,0
chr6	162190	38522822	bam2	0	.	162190	38522822	0,255,0
chr7	126644251	159086804	bam3	0	.	126644251	159086804	0,255,0
chr18	13034	14962125	m1	0	.	13034	14962125	0,255,0
chr7	89662064	159122532	m4	0	.	89662064	159122532	0,255,0
chr9	123169510	141088641	m4	0	.	123169510	141088641	0,255,0
chr15	72095711	102520740	m4	0	.	72095711	102520740	0,255,0
chr17	63069538	81045269	m4	0	.	63069538	81045269	0,255,0
chr9	71178209	141088641	m6	0	.	71178209	141088641	0,255,0
chr4	53820155	190986343	m7	0	.	53820155	190986343	0,255,0
chr1	20141	119830226	m8	0	.	20141	119830226	0,255,0
chr2	213422621	243061593	m8	0	.	213422621	243061593	0,255,0
chr3	63411	89442852	m8	0	.	63411	89442852	0,255,0
chr3	93732062	197948027	m8	0	.	93732062	197948027	0,255,0
chr6	60107	51892041	m8	0	.	60107	51892041	0,255,0
chr6	149909491	171043909	m8	0	.	149909491	171043909	0,255,0
chr7	10238	56746572	m8	0	.	10238	56746572	0,255,0
chr8	10213	146274708	m8	0	.	10213	146274708	0,255,0
chr9	10590	38678451	m8	0	.	10590	38678451	0,255,0
chr11	70864	134940416	m8	0	.	70864	134940416	0,255,0
chr13	23102000	115108993	m8	0	.	23102000	115108993	0,255,0
chr14	19229971	27930160	m8	0	.	19229971	27930160	0,255,0
chr14	32430249	84913111	m8	0	.	32430249	84913111	0,255,0
chr14	88335890	107289053	m8	0	.	88335890	107289053	0,255,0
chr16	88164	7059999	m8	0	.	88164	7059999	0,255,0
chr16	19299361	32092499	m8	0	.	19299361	32092499	0,255,0
chr16	49442499	69307447	m8	0	.	49442499	69307447	0,255,0
chr16	71442499	90294753	m8	0	.	71442499	90294753	0,255,0
chr17	8547	21559407	m8	0	.	8547	21559407	0,255,0
chr17	28975874	81045269	m8	0	.	28975874	81045269	0,255,0
chr18	19777440	78015180	m8	0	.	19777440	78015180	0,255,0
chr19	260912	24248069	m8	0	.	260912	24248069	0,255,0
chr19	28376774	31499574	m8	0	.	28376774	31499574	0,255,0
chr19	38308160	56308188	m8	0	.	38308160	56308188	0,255,0
chr19	56308189	59097160	m8	0	.	56308189	59097160	0,255,0
chr21	14338129	48084989	m8	0	.	14338129	48084989	0,255,0
chr9	46587	38157202	m9	0	.	46587	38157202	0,255,0
chr4	13567	190986343	m14	0	.	13567	190986343	0,255,0
chr4	66328728	191018260	m15	0	.	66328728	191018260	0,255,0
chr12	54712773	133778796	m19	0	.	54712773	133778796	0,255,0
chr12	39100536	133778796	m20	0	.	39100536	133778796	0,255,0
chr1	146628406	249210707	m21	0	.	146628406	249210707	0,255,0
chr17	16473	15644506	m22	0	.	16473	15644506	0,255,0
chr15	69074458	102461162	m25	0	.	69074458	102461162	0,255,0
chr4	57181995	191028879	m26	0	.	57181995	191028879	0,255,0
chr19	50195771	59097752	m29	0	.	50195771	59097752	0,255,0
chr1	1865298	50851878	m30	0	.	1865298	50851878	0,255,0
chr1	145394955	249210707	m34	0	.	145394955	249210707	0,255,0
chr1	20141	64118976	m35	0	.	20141	64118976	0,255,0
chr3	140517311	197948027	m35	0	.	140517311	197948027	0,255,0
chr4	11360	39408079	m35	0	.	11360	39408079	0,255,0
chr4	53820155	190963766	m35	0	.	53820155	190963766	0,255,0
chr9	31010001	38457824	m35	0	.	31010001	38457824	0,255,0
chr10	47754714	61854706	m35	0	.	47754714	61854706	0,255,0
chr10	70829994	73673113	m35	0	.	70829994	73673113	0,255,0
chr11	55365761	85322352	m35	0	.	55365761	85322352	0,255,0
chr22	40106982	51187373	m35	0	.	40106982	51187373	0,255,0
chr9	10590	141088641	m39	0	.	10590	141088641	0,255,0
chr2	189823392	243068869	m40	0	.	189823392	243068869	0,255,0
chr12	147224	133778796	m42	0	.	147224	133778796	0,255,0
chr21	44144382	48100155	m43	0	.	44144382	48100155	0,255,0
chr4	79092614	190986343	m45	0	.	79092614	190986343	0,255,0
chr19	39676836	59087479	m46	0	.	39676836	59087479	0,255,0
chr19	55986637	59087479	m47	0	.	55986637	59087479	0,255,0
chr1	146628406	249210707	m48	0	.	146628406	249210707	0,255,0
chr6	62178589	142958307	m48	0	.	62178589	142958307	0,255,0
chr12	147224	33285193	m48	0	.	147224	33285193	0,255,0
chr1	156129968	249210707	m51	0	.	156129968	249210707	0,255,0
chr14	20425051	105596054	m52	0	.	20425051	105596054	0,255,0
chr21	40237762	48084989	m56	0	.	40237762	48084989	0,255,0
chr9	46587	27723858	m57	0	.	46587	27723858	0,255,0
chr2	1434368	62918287	m58	0	.	1434368	62918287	0,255,0
chr9	46587	33524774	m60	0	.	46587	33524774	0,255,0
chr9	10590	33291520	m61	0	.	10590	33291520	0,255,0
chr14	86338943	107287663	m62	0	.	86338943	107287663	0,255,0
chr15	22713931	102520751	m63	0	.	22713931	102520751	0,255,0
chr1	152200472	249218992	m65	0	.	152200472	249218992	0,255,0
chr7	133741951	159126310	m69	0	.	133741951	159126310	0,255,0
chr1	156992753	249210707	m71	0	.	156992753	249210707	0,255,0
chr7	99747130	159126310	m73	0	.	99747130	159126310	0,255,0
chr4	84669762	190963766	m74	0	.	84669762	190963766	0,255,0
chr1	20141	81436522	m76	0	.	20141	81436522	0,255,0
chr12	111385296	133778796	m77	0	.	111385296	133778796	0,255,0
chr14	20404091	105421616	m78	0	.	20404091	105421616	0,255,0
chr19	31857548	59087479	m79	0	.	31857548	59087479	0,255,0
chr20	56013994	62965185	m80	0	.	56013994	62965185	0,255,0
chr1	20141	47089617	m81	0	.	20141	47089617	0,255,0
chr6	149609	26135498	m82	0	.	149609	26135498	0,255,0
chr19	50425035	59097752	m84	0	.	50425035	59097752	0,255,0
chr11	64855986	134940416	m86	0	.	64855986	134940416	0,255,0
chr4	71566	107780551	m89	0	.	71566	107780551	0,255,0
chr4	107780651	191028879	m89	0	.	107780651	191028879	0,255,0
chr7	37445	25533475	m89	0	.	37445	25533475	0,255,0
chr7	71185237	91785970	m89	0	.	71185237	91785970	0,255,0
chr7	92018460	159119486	m89	0	.	92018460	159119486	0,255,0
chr12	147224	14294536	m89	0	.	147224	14294536	0,255,0
chr12	39276585	125434047	m89	0	.	39276585	125434047	0,255,0
chr16	88164	7759999	m89	0	.	88164	7759999	0,255,0
chr16	85377126	90294632	m89	0	.	85377126	90294632	0,255,0
chr17	8547	25475873	m89	0	.	8547	25475873	0,255,0
chr17	31506495	81045269	m89	0	.	31506495	81045269	0,255,0
chr18	10699710	71849020	m89	0	.	10699710	71849020	0,255,0
chr18	71849020	78015180	m89	0	.	71849020	78015180	0,255,0
chr19	89282	3084944	m89	0	.	89282	3084944	0,255,0
chr19	40338188	52808188	m89	0	.	40338188	52808188	0,255,0
chr20	63244	20052000	m89	0	.	63244	20052000	0,255,0
chr20	20052001	26052000	m89	0	.	20052001	26052000	0,255,0
chr20	30036339	41266586	m89	0	.	30036339	41266586	0,255,0
chr20	41266587	50566593	m89	0	.	41266587	50566593	0,255,0
chr20	50566594	62965520	m89	0	.	50566594	62965520	0,255,0
chr22	45853724	51187373	m89	0	.	45853724	51187373	0,255,0
chr1	146694571	249210707	m92	0	.	146694571	249210707	0,255,0
chr10	113934	25387376	m93	0	.	113934	25387376	0,255,0
chr1	2118339	54227412	m95	0	.	2118339	54227412	0,255,0
chr1	54227413	105634645	m95	0	.	54227413	105634645	0,255,0
chr3	63411	35728881	m97	0	.	63411	35728881	0,255,0
chr3	129122293	197948027	m97	0	.	129122293	197948027	0,255,0
chr6	108666	121779645	m97	0	.	108666	121779645	0,255,0
chr7	10238	15521358	m97	0	.	10238	15521358	0,255,0
chr7	76162064	148369067	m97	0	.	76162064	148369067	0,255,0
chr12	5129740	32449599	m97	0	.	5129740	32449599	0,255,0
chr12	102120289	133778796	m97	0	.	102120289	133778796	0,255,0
chr14	19229971	42068689	m97	0	.	19229971	42068689	0,255,0
chr17	16473	17422608	m97	0	.	16473	17422608	0,255,0
chr20	63244	26239964	m97	0	.	63244	26239964	0,255,0
chr20	55066594	62965185	m97	0	.	55066594	62965185	0,255,0
chr6	60107	25259137	m98	0	.	60107	25259137	0,255,0
chr2	33012	88867996	m99	0	.	33012	88867996	0,255,0
chr22	35470000	51187373	m103	0	.	35470000	51187373	0,255,0
chr11	63172771	134934063	m107	0	.	63172771	134934063	0,255,0
chr16	84130	27505252	m109	0	.	84130	27505252	0,255,0
chr1	20141	50227413	m110	0	.	20141	50227413	0,255,0
chr1	50227414	118858218	m110	0	.	50227414	118858218	0,255,0
chr13	41489619	115103529	m112	0	.	41489619	115103529	0,255,0
chr16	88164	3746240	m113	0	.	88164	3746240	0,255,0
chr9	46587	38771831	m114	0	.	46587	38771831	0,255,0
chr2	33012	52720315	m115	0	.	33012	52720315	0,255,0
chr22	18045634	51211392	m116	0	.	18045634	51211392	0,255,0
chr1	82154	65227412	m117	0	.	82154	65227412	0,255,0
chr1	65227413	87118715	m117	0	.	65227413	87118715	0,255,0
chr1	1053570	17843318	m118	0	.	1053570	17843318	0,255,0
chr1	82154	119830226	m119	0	.	82154	119830226	0,255,0
chr14	27123414	107289053	m120	0	.	27123414	107289053	0,255,0
chr17	27093542	81060000	m122	0	.	27093542	81060000	0,255,0
chr4	64660357	189530712	m123	0	.	64660357	189530712	0,255,0
chr11	70864	37043424	m124	0	.	70864	37043424	0,255,0
chr13	20843916	115103529	m126	0	.	20843916	115103529	0,255,0
chr9	10590	36314566	m131	0	.	10590	36314566	0,255,0
chr11	194441	32862393	m132	0	.	194441	32862393	0,255,0
chr13	43593911	115108993	m133	0	.	43593911	115108993	0,255,0
chr19	260912	5936689	m135	0	.	260912	5936689	0,255,0
chr11	73346902	134940416	m136	0	.	73346902	134940416	0,255,0
chr9	46587	34515328	m138	0	.	46587	34515328	0,255,0
chr11	77899097	134940416	m140	0	.	77899097	134940416	0,255,0
chr4	69590554	190963766	m141	0	.	69590554	190963766	0,255,0
chr20	63244	15443446	m142	0	.	63244	15443446	0,255,0
chr11	65866187	134940416	m143	0	.	65866187	134940416	0,255,0
chr3	61495	77756847	m146	0	.	61495	77756847	0,255,0
chr9	10590	33772424	m147	0	.	10590	33772424	0,255,0
chr22	29153547	51224208	m149	0	.	29153547	51224208	0,255,0
chr14	34330249	107287663	m153	0	.	34330249	107287663	0,255,0
chr9	10590	14225836	m156	0	.	10590	14225836	0,255,0
chr9	10590	37353252	m158	0	.	10590	37353252	0,255,0
chr9	46587	21253267	m160	0	.	46587	21253267	0,255,0
chr11	57743424	134944379	m163	0	.	57743424	134944379	0,255,0
chr13	27427244	115103529	m166	0	.	27427244	115103529	0,255,0
chr1	752566	86805880	v3	0	.	752566	86805880	0,255,0
chr1	1135242	52035058	v13	0	.	1135242	52035058	0,255,0
chr2	170639070	242135702	v115	0	.	170639070	242135702	0,255,0
chr4	84045915	190290460	v166	0	.	84045915	190290460	0,255,0
chr5	49599546	180003085	v134	0	.	49599546	180003085	0,255,0
chr9	46587	28086344	v298	0	.	46587	28086344	0,255,0
chr9	26273358	38639318	v330	0	.	26273358	38639318	0,255,0
chr9	71035938	140989389	v334	0	.	71035938	140989389	0,255,0
chr11	219089	25931262	v379	0	.	219089	25931262	0,255,0
chr11	810882	30773321	v385	0	.	810882	30773321	0,255,0
chr11	941300	36173252	v387	0	.	941300	36173252	0,255,0
chr11	1111474	10713432	v388	0	.	1111474	10713432	0,255,0
chr11	63149103	134595774	v408	0	.	63149103	134595774	0,255,0
chr11	66001869	134752714	v414	0	.	66001869	134752714	0,255,0
chr11	69579579	134930689	v405	0	.	69579579	134930689	0,255,0
chr11	134412004	134938470	v453	0	.	134412004	134938470	0,255,0
chr13	95044620	95534851	v546	0	.	95044620	95534851	0,255,0
chr13	109646746	115029162	v550	0	.	109646746	115029162	0,255,0
chr14	20432664	107005696	v554	0	.	20432664	107005696	0,255,0
chr14	20489363	105459140	v556	0	.	20489363	105459140	0,255,0
chr14	20489393	104991128	v557	0	.	20489393	104991128	0,255,0
chr14	21513536	105435649	v168	0	.	21513536	105435649	0,255,0
chr14	57180714	107276627	v599	0	.	57180714	107276627	0,255,0
chr14	90999201	105916797	v617	0	.	90999201	105916797	0,255,0
chr14	99892618	107184997	v622	0	.	99892618	107184997	0,255,0
chr16	103423	14454520	v536	0	.	103423	14454520	0,255,0
chr16	88994656	90066936	v706	0	.	88994656	90066936	0,255,0
chr17	296442	12673103	v709	0	.	296442	12673103	0,255,0
chr17	37828745	42637909	v726	0	.	37828745	42637909	0,255,0
chr19	538994	23708666	v756	0	.	538994	23708666	0,255,0
track name=prev_mSV_undetermined description="prev_Undetermined" visibility=4 priority=1 itemRgb="On"
chr1	752566	19003593	v1	0	.	752566	19003593	127,127,127
chr1	752566	42242941	v2	0	.	752566	42242941	127,127,127
chr1	752721	20056631	v4	0	.	752721	20056631	127,127,127
chr1	752721	113759903	v5	0	.	752721	113759903	127,127,127
chr1	924898	114953420	v6	0	.	924898	114953420	127,127,127
chr1	1005806	8436802	v7	0	.	1005806	8436802	127,127,127
chr1	1005806	111084462	v8	0	.	1005806	111084462	127,127,127
chr1	1018704	34241397	v9	0	.	1018704	34241397	127,127,127
chr1	1030565	84722102	v10	0	.	1030565	84722102	127,127,127
chr1	1094738	120139662	v11	0	.	1094738	120139662	127,127,127
chr1	1121794	16739953	v12	0	.	1121794	16739953	127,127,127
chr1	1485984	13793392	v14	0	.	1485984	13793392	127,127,127
chr1	1691050	31892847	v15	0	.	1691050	31892847	127,127,127
chr1	1844046	2883858	v16	0	.	1844046	2883858	127,127,127
chr1	2842319	14368289	v17	0	.	2842319	14368289	127,127,127
chr1	3057661	85729987	v18	0	.	3057661	85729987	127,127,127
chr1	3227188	50863202	v19	0	.	3227188	50863202	127,127,127
chr1	3259369	9331952	v20	0	.	3259369	9331952	127,127,127
chr1	4839048	68581085	v21	0	.	4839048	68581085	127,127,127
chr1	6322936	90401405	v22	0	.	6322936	90401405	127,127,127
chr1	7093213	89553601	v23	0	.	7093213	89553601	127,127,127
chr1	7129297	74019696	v24	0	.	7129297	74019696	127,127,127
chr1	16734627	31259506	v26	0	.	16734627	31259506	127,127,127
chr1	20602561	25965178	v28	0	.	20602561	25965178	127,127,127
chr1	36412760	38009278	v30	0	.	36412760	38009278	127,127,127
chr1	37402001	57273172	v31	0	.	37402001	57273172	127,127,127
chr1	57549156	57973848	v32	0	.	57549156	57973848	127,127,127
chr1	75818720	89518120	v34	0	.	75818720	89518120	127,127,127
chr1	76779877	83231969	v35	0	.	76779877	83231969	127,127,127
chr1	112056187	114078755	v36	0	.	112056187	114078755	127,127,127
chr1	113449627	120656523	v37	0	.	113449627	120656523	127,127,127
chr1	113810389	114546804	v38	0	.	113810389	114546804	127,127,127
chr1	114139359	115239355	v39	0	.	114139359	115239355	127,127,127
chr1	114721961	118835742	v40	0	.	114721961	118835742	127,127,127
chr1	114906992	119259807	v34	0	.	114906992	119259807	127,127,127
chr1	121207335	246954297	v41	0	.	121207335	246954297	127,127,127
chr1	121311799	247865309	v42	0	.	121311799	247865309	127,127,127
chr1	146694922	249210707	v43	0	.	146694922	249210707	127,127,127
chr1	146849143	248128929	v44	0	.	146849143	248128929	127,127,127
chr1	146927201	234600919	v45	0	.	146927201	234600919	127,127,127
chr1	147070609	244909440	v46	0	.	147070609	244909440	127,127,127
chr1	147148173	247877671	v47	0	.	147148173	247877671	127,127,127
chr1	149856350	248862517	v48	0	.	149856350	248862517	127,127,127
chr1	150816886	249122243	v49	0	.	150816886	249122243	127,127,127
chr1	151108137	246364592	v50	0	.	151108137	246364592	127,127,127
chr1	152673259	177742007	v51	0	.	152673259	177742007	127,127,127
chr1	153344636	241233104	v52	0	.	153344636	241233104	127,127,127
chr1	153893023	245609133	v53	0	.	153893023	245609133	127,127,127
chr1	156508477	236725376	v54	0	.	156508477	236725376	127,127,127
chr1	157443809	247972002	v55	0	.	157443809	247972002	127,127,127
chr1	158941219	226829990	v56	0	.	158941219	226829990	127,127,127
chr1	161329391	247098587	v57	0	.	161329391	247098587	127,127,127
chr1	163456961	247450565	v58	0	.	163456961	247450565	127,127,127
chr1	171261193	171913424	v59	0	.	171261193	171913424	127,127,127
chr1	176727102	183260659	v17	0	.	176727102	183260659	127,127,127
chr1	187492117	208539499	v60	0	.	187492117	208539499	127,127,127
chr1	189112184	249222450	v51	0	.	189112184	249222450	127,127,127
chr1	194269455	247353330	v17	0	.	194269455	247353330	127,127,127
chr1	197993309	247084871	v62	0	.	197993309	247084871	127,127,127
chr1	200645051	247617036	v63	0	.	200645051	247617036	127,127,127
chr1	203659355	248279484	v64	0	.	203659355	248279484	127,127,127
chr1	203996987	249081043	v65	0	.	203996987	249081043	127,127,127
chr1	205482189	229316554	v66	0	.	205482189	229316554	127,127,127
chr1	208447186	229623338	v67	0	.	208447186	229623338	127,127,127
chr1	211230021	237401055	v69	0	.	211230021	237401055	127,127,127
chr1	219383192	247841859	v70	0	.	219383192	247841859	127,127,127
chr1	220155228	231577853	v71	0	.	220155228	231577853	127,127,127
chr1	227486433	228681749	v73	0	.	227486433	228681749	127,127,127
chr1	232148135	232510005	v74	0	.	232148135	232510005	127,127,127
chr1	237126385	247917903	v45	0	.	237126385	247917903	127,127,127
chr1	245135714	248046272	v76	0	.	245135714	248046272	127,127,127
chr2	15672	69131075	v51	0	.	15672	69131075	127,127,127
chr2	18674	8585797	v77	0	.	18674	8585797	127,127,127
chr2	104979	64530394	v79	0	.	104979	64530394	127,127,127
chr2	308978	89110855	v80	0	.	308978	89110855	127,127,127
chr2	2472155	29529044	v81	0	.	2472155	29529044	127,127,127
chr2	7989914	25512438	v82	0	.	7989914	25512438	127,127,127
chr2	8662097	45159091	v77	0	.	8662097	45159091	127,127,127
chr2	9234386	12110926	v84	0	.	9234386	12110926	127,127,127
chr2	10099635	27567407	v85	0	.	10099635	27567407	127,127,127
chr2	12283275	24987205	v87	0	.	12283275	24987205	127,127,127
chr2	24514996	25771561	v93	0	.	24514996	25771561	127,127,127
[truncated: 757 more rows]
